# Supplementary material for: Unlocking the genetic diversity and population structure of the newly introduced two-row spring European HerItage Barley collecTion (ExHIBiT)
Source: Front Plant Sci. 2024 Mar 20;15:1268847. doi: 10.3389/fpls.2024.1268847 (PMC10987740; doi:10.3389/fpls.2024.1268847)
Supplement: Supplementary file 10 [file Table_1.xlsx]

## Sheet: Table S1
Table S1. Overview of the 363 barley landraces used in this study, their accession name, breeding history, year of release, country of origin, previous projects accession was used in, genebank identifier when available, whether accession was included in core collection are given and population structure group
ID Number	Accession name	Breeding History	Year of release	Country of origin	Previous Project	Row type	Genebank Identifier	Included in core collection	Population structure
1	Chevalier Tystofte 2	Landrace	NA	UK	JHI stocks	2-row	JHB-0051	Yes	K3.3
2	Irish Archer	Landrace	NA	Ireland	Heritage collection	2-row		Yes	K3.3
3	Old Irish JHI	Landrace	NA	Ireland	Heritage collection	2-row		Yes	K3.3
4	Spratt	Landrace	NA	UK	Heritage collection	2-row	B7458 Spratt	Yes	K3.3
5	Beavans 35	Landrace	NA	UK	Heritage collection	2-row		No	K3.3
6	Beavans Archer	Landrace	NA	UK	GRU-JIC	2-row		Yes	K3.3
7	Bjorneby	Landrace	NA	Norway	Heritage collection	6-row		No	K3.3
8	Burtons Malting	Landrace	NA	UK	Heritage collection	2-row		No	K3.3
9	Cornish	Landrace	NA	UK	Heritage collection	2-row		Yes	K3.3
10	Crocket	Landrace	NA	Sweden	Heritage collection	6-row		No	K3.3
11	Erhardt Frederiksens	Landrace	NA	Sweden	Heritage collection	6-row		No	K3.3
12	Golden Drop	Landrace	NA	UK	Heritage collection	2-row		No	K3.3
13	Golden Melon	Landrace	NA	UK	Heritage collection	2-row		No	K3.3
14	Golden Pheasant	Landrace	NA	UK	Heritage collection	2-row		No	K3.3
15	HOR 10555	Landrace	NA	Italy	WHEALBI	2-row	WB293	Yes	K3.2
16	HOR 11123	Landrace	NA	Italy	WHEALBI	2-row	WB379	No	K3.2
17	HOR 1943	Landrace	NA	Greece	WHEALBI	2-row	WB426	Yes	K3.3
18	HOR 4017	Landrace	NA	Yugoslavia	WHEALBI	2-row	WB393	Yes	K3.2
19	HOR 753	Landrace	NA	Greece	WHEALBI	2-row	WB292	Yes	Admixture
20	HOR 7537	Landrace	NA	Poland	WHEALBI	2-row	WB382	No	K3.2
21	HOR 9450	Landrace	NA	Romania	WHEALBI	2-row	WB384	No	K3.2
22	HOR 7531	Landrace	NA	Poland	WHEALBI	2-row	WB200	Yes	K3.2
23	KÄÄs	Landrace	NA	Sweden	NordGenBank	2-row	NGB2565	Yes	Admixture
24	Kr Fiinset	Landrace	NA	Norway	Heritage collection	6-row		No	K3.3
25	Spratt Archer DAFM	Old cultivar	1919	Ireland	DAFM	2-row		Yes	K3.3
26	Long Eared Nottingham	Landrace	NA	UK	Heritage collection	2-row		Yes	K3.3
27	Mjos	Landrace	NA	Norway	Heritage collection	6-row		No	K3.3
28	Morayshire Gold	Landrace	NA	UK	Heritage collection	2-row		Yes	K3.2
29	Northumberland Rogue	Landrace	NA	UK	Heritage collection	2-row		No	K3.3
30	Old Irish DAFM	Landrace	NA	Ireland	DAFM	2-row		Yes	K3.3
31	Old Cornish	Landrace	NA	UK	Heritage collection	6-row	B8201 Old Cornish	No	Admixture
32	Old Wiltshire Archer	Landrace	NA	UK	Heritage collection	2-row	B4816 Old Wiltshire Archer	Yes	K3.3
33	Opdal	Landrace	NA	Norway	Heritage collection	6-row		No	K3.3
34	Padstow	Landrace	NA	UK	9K data	2-row		Yes	K3.3
35	Pembroke	Landrace	NA	UK	Heritage collection	2-row		Yes	K3.3
36	Prize Prolific	Landrace	NA	UK	Heritage collection	2-row		Yes	K3.3
37	Refsum	Landrace	NA	Norway	NordGenBank	2-row	NGB2107	Yes	K3.2
38	Scottish Annat	Landrace	NA	UK	Heritage collection	2-row		No	K3.1
39	Skaneslet	Landrace	NA	Norway	Heritage collection	6-row		No	K3.3
40	Solenby	Landrace	NA	UK	Heritage collection	6-row		No	K3.3
41	St Davids	Landrace	NA	UK	Heritage collection	2-row		Yes	K3.3
42	Swanneck	Landrace	NA	UK	Heritage collection	2-row	B3585 Swanneck	No	K3.3
43	Trysil	Landrace	NA	Norway	Heritage collection	6-row		No	K3.3
44	Tystofte Korsby	Landrace	NA	Denmark	Heritage collection	6-row		No	K3.3
45	Uforaedlet Jamtland	Landrace	NA	Denmark	Heritage collection	6-row		No	K3.3
46	Prentice Abed	Old cultivar	1881	Denmark	NordGenBank	2-row	NGB9463	Yes	K3.3
47	Chevalier Tystofte	Landrace	NA	UK	NordGenBank	2-row	NGB9443	No	K3.3
48	Irish Goldthorpe	Old cultivar	1890	Ireland	Heritage collection	2-row		Yes	K3.2
49	Hannchen	Old cultivar	1902	Sweden	NordGenBank	2-row	NGB4617	No	K3.1
50	Goldthorpe	Old cultivar	1896	UK	Heritage collection	2-row		No	K3.3
51	Prinsess	Old cultivar	1897	Sweden	NordGenBank	2-row	NGB9424	No	K3.3
52	Chevalier II	Old cultivar	1900	Sweden	NordGenBank	2-row	NGB4693	No	K3.3
53	Irish Goldthorpe DAFM	Old cultivar	1890	Ireland	DAFM	2-row		Yes	K3.2
54	Irish Archer DAFM	Landrace	NA	Ireland	DAFM	2-row	B3492 Irish Archer	Yes	K3.3
55	Gull	Old cultivar	1915	Sweden	WHEALBI	2-row	WB312	Yes	K3.3
56	Binder	Old cultivar	1916	Denmark	JHI stocks	2-row	JHB-0253	Yes	K3.2
57	Binder Abed	Old cultivar	1916	Denmark	9K data	2-row		No	K3.3
58	Spratt Archer	Old cultivar	1919	Ireland	WHEALBI	2-row	WB223	Yes	K3.2
59	Opal Abed	Old cultivar	1922	Denmark	NordGenBank	2-row	NGB15184	No	K3.2
60	PiikkiÖnohra	Old cultivar	1922	Finland	NordGenBank	2-row	NGB8234	Yes	K3.3
61	Urajste	Old cultivar	1922	Finland	NordGenBank	2-row		Yes	Admixture
62	Halikko	Old cultivar	1923	Finland	NordGenBank	2-row	NGB24894	Yes	K3.2
63	Isaria	Old cultivar	1924	Germany	WHEALBI	2-row	WB201	No	K3.2
64	Brage	Old cultivar	1925	Sweden	NordGenBank	2-row	NGB1481	Yes	K3.3
65	Seger	Old cultivar	1926	Sweden	NordGenBank	2-row	NGB9467	Yes	K3.2
66	Maja	Old cultivar	1927	Denmark	JHI stocks	2-row	JHB-0360	No	K3.2
67	Kenia WB	Old cultivar	1931	Denmark	WHEALBI	2-row	WB202	Yes	K3.2
68	Opal B	Old cultivar	1934	Sweden	NordGenBank	2-row		Yes	K3.2
69	Haisa II	Old cultivar	1939	Germany	WHEALBI	2-row	WB197	Yes	K3.2
70	Freja	Old cultivar	1941	Sweden	JHI stocks	2-row	JHB-0307	Yes	Admixture
71	Balder	Old cultivar	1942	Sweden	JHI stocks	2-row	JHB-0246	No	K3.2
72	Helmi	Old cultivar	1942	Finland	JHI stocks	2-row	JHB-0325	Yes	K3.2
73	Vankkuri	Old cultivar	1943	Finland	JHI stocks	2-row	JHB-0444	Yes	K3.2
74	Craigs Triumph	Old cultivar	1944	UK	Heritage collection	2-row		No	K3.2
75	Tyra	Elite cultivar	1975	Denmark	WHEALBI	2-row	WB226	Yes	K3.2
76	Glasnevin no 5	Old cultivar	1946	Ireland	DAFM	2-row		Yes	K3.2
77	Carlsberg	Old cultivar	1947	Denmark	JHI stocks	2-row	JHB-0268	Yes	K3.2
78	Lenta	Old cultivar	1947	Denmark	JHI stocks	2-row	JHB-0354	Yes	K3.3
79	Valticky	Old cultivar	1950	Czech Republic	WHEALBI	2-row	WB229	No	K3.1
80	Bonus NGB	Old cultivar	1952	Sweden	JHI stocks	2-row	JHB-0256	No	K3.2
81	Rika	Old cultivar	1951	Sweden	WHEALBI	2-row	WB218	No	K3.2
82	Wisa	Old cultivar	1951	Germany	WHEALBI	2-row	WB233	Yes	K3.1
83	Bonus	Old cultivar	1952	Sweden	NordGenBank	2-row		No	K3.2
84	Domen	Old cultivar	1952	Norway	JHI stocks	2-row	JHB-0290	Yes	K3.2
85	Beorna	Old cultivar	NA	Ireland	DAFM	2-row		Yes	K3.2
86	Proctor	Old cultivar	1953	UK	WHEALBI	2-row	WB216	No	K3.2
87	Beka	Old cultivar	1954	France	WHEALBI	2-row	WB183	Yes	Admixture
88	Drost	Old cultivar	1954	Denmark	JHI stocks	2-row	JHB-0293	Yes	K3.2
89	Union	Old cultivar	1955	Germany	WHEALBI	2-row	WB227	No	K3.1
90	Ingrid	Old cultivar	1956	Sweden	JHI stocks	2-row	JHB-0336	No	K3.2
91	Betzes	Old cultivar	1957	NA	9K data	2-row		No	K3.2
92	Volla	Old cultivar	1957	Germany	WHEALBI	2-row	WB232	No	K3.2
93	Vada	Old cultivar	1958	Netherlands	WHEALBI	2-row	WB228	Yes	K3.2
94	Delta	Old cultivar	1959	Netherlands	JHI stocks	2-row	JHB-0285	Yes	K3.1
95	Hunter	Old cultivar	1959	Ireland	WHEALBI	2-row		Yes	K3.1
96	Hunter DAFM	Old cultivar	1959	Ireland	DAFM	2-row	WB199	Yes	K3.2
97	Mari	Old cultivar	1960	Sweden	NordGenBank	2-row	NGB1491	No	K3.2
98	Emir	Elite cultivar	1962	Netherlands	JHI stocks	2-row	JHB-0299	Yes	K3.2
99	Birgitta	Elite cultivar	1963	Sweden	JHI stocks	2-row	JHB-0254	No	K3.2
100	Balder J	Elite cultivar	1964	Finland	JHI stocks	2-row	JHB-0247	No	K3.2
101	Britta	Elite cultivar	1964	Sweden	9K data	2-row		Yes	K3.2
102	Impala	Elite cultivar	1964	Netherlands	JHI stocks	2-row	JHB-0333	Yes	K3.2
103	Deba Abed	Elite cultivar	1965	Denmark	JHI stocks	2-row	JHB-0284	Yes	K3.2
104	Diamant	Elite cultivar	1965	Czech Republic	JHI stocks	2-row	JHB-0287	No	K3.1
105	Arvo	Elite cultivar	1966	Finland	9K data	2-row		Yes	K3.2
106	Zephyr	Elite cultivar	1966	Netherlands	JHI stocks	2-row	JHB-0453	Yes	K3.3
107	Karri	Elite cultivar	1967	Finland	JHI stocks	2-row	JHB-0344	No	K3.2
108	Cilla	Elite cultivar	1968	Sweden	JHI stocks	2-row	JHB-0275	Yes	K3.2
109	Drake	Elite cultivar	1968	Netherlands	9K data	2-row		Yes	Admixture
110	Golden Promise	Elite cultivar	1968	UK	WHEALBI	2-row	WB193	Yes	K3.2
111	Kristina	Elite cultivar	1968	Sweden	NordGenBank	2-row	NGB1500	No	K3.2
112	Sultan	Elite cultivar	1968	Netherlands	JHI stocks	2-row	JHB-0428	Yes	K3.2
113	Villa	Elite cultivar	1968	Germany	9K data	2-row		Yes	K3.1
114	Wing	Elite cultivar	1968	Sweden	JHI stocks	2-row	JHB-0450	No	K3.2
115	Berac	Elite cultivar	1969	Netherlands	9K data	2-row		Yes	K3.2
116	Gerkra	Elite cultivar	1970	Netherlands	JHI stocks	2-row	JHB-0312	Yes	K3.2
117	Tardus	Elite cultivar	1993	Sweden	9K data	2-row		Yes	K3.1
118	Imber	Elite cultivar	1970	UK	JHI stocks	2-row	JHB-0331	Yes	K3.2
119	Lofa Abed	Elite cultivar	1970	Denmark	JHI stocks	2-row	JHB-0638	No	K3.2
120	Midas	Elite cultivar	1970	UK	JHI stocks	2-row	JHB-0370	Yes	K3.2
121	Hassan	Elite cultivar	1971	Netherlands	JHI stocks	2-row	JHB-0323	Yes	K3.2
122	Mona	Elite cultivar	1971	Sweden	JHI stocks	2-row	JHB-0371	No	K3.2
123	Nordal	Elite cultivar	1971	Denmark	JHI stocks	2-row	JHB-0377	Yes	K3.2
124	Ametyst	Elite cultivar	1972	Czech Republic	JHI stocks	2-row	JHB-0233	No	K3.1
125	Aramir	Elite cultivar	1972	Netherlands	JHI stocks	2-row	JHB-0016	No	K3.2
126	Berenice	Elite cultivar	1972	France	JHI stocks	2-row	JHB-0252	No	Admixture
127	Mala Abed	Elite cultivar	1972	Denmark	9K data	2-row		Yes	K3.2
128	Otto	Elite cultivar	1972	Italy	JHI stocks	2-row	JHB-0384	Yes	K3.2
129	Rupal	Elite cultivar	1972	Sweden	JHI stocks	2-row	JHB-0409	Yes	K3.2
130	Stendes	Elite cultivar	1972	Latvia	JHI stocks	2-row	JHB-0426	No	K3.2
131	Emma	Elite cultivar	1972	Netherlands	DAFM	2-row		Yes	K3.1
132	Favorit	Elite cultivar	1973	Czech Republic	JHI stocks	2-row	JHB-0303	No	K3.1
133	Georgie	Elite cultivar	1973	UK	WHEALBI	2-row	WB192	No	K3.1
134	Hana	Elite cultivar	1973	Czech Republic	WHEALBI	2-row	WB237	Yes	K3.1
135	Maris Mink	Elite cultivar	1973	UK	JHI stocks	2-row	JHB-0363	No	K3.2
136	Salka	Elite cultivar	1973	Denmark	JHI stocks	2-row	JHB-0412	Yes	K3.2
137	Abacus	Elite cultivar	1974	UK	JHI stocks	2-row	JHB-0224	Yes	K3.1
138	Armelle	Elite cultivar	1974	France	JHI stocks	2-row	JHB-0237	Yes	Admixture
139	Senat	Elite cultivar	1974	Sweden	JHI stocks	2-row	JHB-0415	No	K3.2
140	Aapo	Elite cultivar	1975	Finland	JHI stocks	2-row	JHB-0223	Yes	K3.2
141	Athos	Elite cultivar	1975	France	JHI stocks	2-row	JHB-0242	Yes	Admixture
142	Dina	Elite cultivar	1975	Denmark	JHI stocks	2-row	JHB-0289	Yes	Admixture
143	Okos	Elite cultivar	1975	Italy	JHI stocks	2-row	JHB-0380	Yes	K3.2
144	Salve	Elite cultivar	1975	Sweden	JHI stocks	2-row	JHB-0413	No	K3.2
146	Atlas	Elite cultivar	1976	Czech Republic	JHI stocks	2-row	JHB-0243	Yes	K3.1
147	Gitane	Elite cultivar	1976	Netherlands	JHI stocks	2-row	JHB-0313	Yes	K3.1
148	Lud	Elite cultivar	1976	UK	JHI stocks	2-row	JHB-0356	Yes	K3.1
149	Rapid	Elite cultivar	1976	Czech Republic	JHI stocks	2-row	JHB-0399	No	K3.1
150	Rondo	Elite cultivar	1976	NA	9K data	6-row		No	K3.3
151	Welam	Elite cultivar	1976	Sweden	JHI stocks	2-row	JHB-0449	No	K3.2
152	Spartan	Elite cultivar	1977	Czech Republic	WHEALBI	2-row	WB222	Yes	K3.1
153	Vegas	Elite cultivar	1999	Sweden	9K data	2-row		Yes	K3.1
154	Prisca	Elite cultivar	1977	Sweden	NordGenBank	2-row	NGB2670	Yes	K3.2
155	Abava	Elite cultivar	1978	Latvia	JHI stocks	2-row	JHB-0225	No	K3.2
156	Atem	Elite cultivar	1978	Netherlands	JHI stocks	2-row	JHB-0020	Yes	K3.1
157	Harry	Elite cultivar	1978	Sweden	JHI stocks	2-row	JHB-0322	Yes	K3.2
158	Magnif	Elite cultivar	1978	Argentina	9K data	2-row		Yes	K3.2
159	Safir	Elite cultivar	1978	Czech Republic	JHI stocks	2-row	JHB-0411	Yes	K3.1
160	Simon	Elite cultivar	1978	Sweden	JHI stocks	2-row	JHB-0419	No	K3.2
161	Triumph	Elite cultivar	1978	Germany	JHI stocks	2-row	JHB-0437	No	K3.1
162	Stange	Elite cultivar	1978	Norway	NordGenBank	2-row	NGB2109	No	K3.2
163	Alva	Elite cultivar	1979	Sweden	JHI stocks	2-row	JHB-0232	Yes	K3.2
164	Kym	Elite cultivar	1979	UK	9K data	2-row		Yes	K3.2
165	Anni	Elite cultivar	1980	Estonia	WHEALBI	2-row	WB315	Yes	Admixture
166	Caja	Elite cultivar	1980	Denmark	JHI stocks	2-row	JHB-0263	Yes	K3.2
167	Claret	Elite cultivar	1980	UK	WHEALBI	2-row	WB189	No	K3.1
168	Egmont	Elite cultivar	1980	UK	JHI stocks	2-row	JHB-0296	Yes	K3.1
169	Havila	Elite cultivar	1980	Netherlands	NordGenBank	2-row	NGB4717	Yes	K3.2
170	Ida	Elite cultivar	1980	Sweden	JHI stocks	2-row	JHB-0329	No	K3.2
171	Koral	Elite cultivar	1980	Czech Republic	JHI stocks	2-row	JHB-0348	Yes	K3.1
172	Steina	Elite cultivar	1980	Germany	JHI stocks	2-row	JHB-0424	Yes	K3.2
173	Tweed	Elite cultivar	1980	UK	9K data	2-row		Yes	K3.2
174	Golf	Elite cultivar	1980	UK	WHEALBI	2-row	WB194	Yes	K3.1
175	Birka	Elite cultivar	1981	Sweden	JHI stocks	2-row	JHB-0255	No	K3.2
176	Gorm	Elite cultivar	1981	Denmark	JHI stocks	2-row	JHB-0317	Yes	K3.2
177	Karat	Elite cultivar	1981	Czech Republic	JHI stocks	2-row	JHB-0343	No	Admixture
178	Klaxon	Elite cultivar	1981	UK	9K data	2-row		Yes	K3.2
179	Krystal	Elite cultivar	1981	Czech Republic	JHI stocks	2-row	JHB-0350	No	K3.1
180	Odin	Elite cultivar	1981	Denmark	JHI stocks	2-row	JHB-0639	Yes	K3.2
181	Stirling	Elite cultivar	1981	Australia	9K data	2-row		Yes	Admixture
182	Kustaa	Elite cultivar	1981	Sweden	NordGenBank	2-row	NGB1514	Yes	K3.2
183	Croydon	Elite cultivar	1982	Sweden	JHI stocks	2-row	JHB-0281	Yes	K3.2
184	Montana	Elite cultivar	1982	Netherlands	JHI stocks	2-row	JHB-0645	No	K3.2
185	Natasha	Elite cultivar	1982	France	WHEALBI	2-row	WB209	Yes	K3.1
186	Roland	Elite cultivar	1982	Sweden	JHI stocks	2-row	JHB-0403	Yes	K3.2
187	Rubin	Elite cultivar	1982	Czech Republic	JHI stocks	2-row	JHB-0407	Yes	K3.1
188	Apex	Elite cultivar	1984	Netherlands	WHEALBI	2-row	WB180	No	K3.1
189	Camargue	Elite cultivar	1983	Germany	9K data	2-row		Yes	K3.1
190	Corgi	Elite cultivar	1983	UK	JHI stocks	2-row	JHB-0279	Yes	K3.1
191	Corniche	Elite cultivar	1983	UK	JHI stocks	2-row	JHB-0460	No	K3.1
192	Ilga	Elite cultivar	1983	Latvia	JHI stocks	2-row	JHB-0636	No	K3.2
193	Mars	Elite cultivar	1983	Czech Republic	JHI stocks	2-row	JHB-0364	Yes	K3.1
194	Romi	Elite cultivar	1983	Denmark	JHI stocks	2-row	JHB-0404	No	K3.2
195	Apex2	Elite cultivar	1983	Netherlands	9K data	2-row		No	K3.1
196	Dandy	Elite cultivar	1984	UK	JHI stocks	2-row	JHB-0282	Yes	K3.1
197	Tennis	Elite cultivar	1984	UK	9K data	2-row		Yes	K3.1
198	Alis	Elite cultivar	1985	Denmark	JHI stocks	2-row	JHB-0230	Yes	K3.1
199	Cameo	Elite cultivar	1985	UK	JHI stocks	2-row	JHB-0265	No	K3.2
200	Camir	Elite cultivar	1985	Denmark	JHI stocks	2-row	JHB-0267	Yes	K3.1
201	Doublet	Elite cultivar	1985	UK	JHI stocks	2-row	JHB-0291	Yes	K3.1
202	Linga	Elite cultivar	1985	Latvia	JHI stocks	2-row	JHB-0637	No	K3.2
203	Nemex	Elite cultivar	1985	Sweden	JHI stocks	2-row	JHB-0374	Yes	K3.2
204	Prisma	Elite cultivar	1985	Sweden	JHI stocks	2-row	JHB-0160	Yes	K3.1
205	Tyne	Elite cultivar	1985	UK	Heritage collection	2-row		Yes	K3.1
206	Ursel	Elite cultivar	1985	Germany	JHI stocks	2-row	JHB-0440	Yes	K3.1
207	Zenit	Elite cultivar	1985	Czech Republic	JHI stocks	2-row	JHB-0452	Yes	Admixture
208	Lina	Elite cultivar	1985	Sweden	9K data	2-row		Yes	K3.2
209	Hart	Elite cultivar	1986	UK	9K data	2-row		Yes	K3.1
210	Maresi	Elite cultivar	1986	Germany	JHI stocks	2-row	JHB-0362	Yes	K3.1
211	Orbit	Elite cultivar	1986	Slovakia	JHI stocks	2-row	JHB-0381	Yes	K3.2
212	Alexis	Elite cultivar	1987	Germany	JHI stocks	2-row	JHB-0229	No	K3.1
213	Casino	Elite cultivar	1987	UK	9K data	2-row		Yes	K3.1
214	Cheri	Elite cultivar	1987	Germany	JHI stocks	2-row	JHB-0273	Yes	K3.1
215	Formula	Elite cultivar	1987	Sweden	JHI stocks	2-row	JHB-0305	Yes	K3.1
216	Jarek	Elite cultivar	1987	Czech Republic	JHI stocks	2-row	JHB-0339	Yes	K3.1
217	Nomad	Elite cultivar	1987	UK	9K data	2-row		No	K3.1
218	Ria	Elite cultivar	1987	Austria	9K data	2-row		Yes	K3.1
219	Chad	Elite cultivar	1988	UK	9K data	2-row		Yes	K3.1
220	Clansman	Elite cultivar	1988	UK	9K data	2-row		Yes	K3.2
221	Derkado	Elite cultivar	1988	Germany	JHI stocks	2-row	JHB-0072	Yes	K3.1
222	Forester	Elite cultivar	1988	UK	9K data	2-row		Yes	K3.1
223	Novum	Elite cultivar	1988	Czech Republic	JHI stocks	2-row	JHB-0378	Yes	K3.1
224	Perun	Elite cultivar	1988	Czech Republic	WHEALBI	2-row	WB212	Yes	K3.1
225	Decor	Elite cultivar	1988	UK	9K data	2-row		Yes	K3.1
226	Baronesse	Elite cultivar	1989	Germany	9K data	2-row		Yes	K3.1
227	Chariot	Elite cultivar	1989	UK	JHI stocks	2-row	JHB-0048	No	K3.1
228	Dallas	Elite cultivar	1989	UK	9K data	2-row		Yes	K3.1
229	Elo	Elite cultivar	1989	Estonia	JHI stocks	2-row	JHB-0298	Yes	K3.2
230	Steffi	Elite cultivar	1989	Germany	9K data	2-row		Yes	K3.2
231	Tremois	Elite cultivar	1989	France	WHEALBI	2-row	WB029	Yes	Admixture
232	Balga	Elite cultivar	1990	Latvia	9K data	2-row		Yes	K3.2
233	Felicie	Elite cultivar	1990	UK	9K data	2-row		Yes	K3.1
234	Galan	Elite cultivar	1990	Czech Republic	9K data	2-row		Yes	K3.1
235	Goldie	Elite cultivar	1990	Sweden	9K data	2-row		No	K3.1
236	Heron	Elite cultivar	1990	UK	9K data	2-row		No	K3.1
237	Meltan	Elite cultivar	1990	Sweden	9K data	2-row		Yes	K3.2
238	Audio	Elite cultivar	1991	UK	9K data	2-row		Yes	K3.1
239	Brewster	Elite cultivar	1991	UK	9K data	2-row		Yes	K3.1
240	Delibes	Elite cultivar	1991	UK	9K data	2-row		Yes	K3.1
241	Host	Elite cultivar	1994	UK	9K data	2-row		No	K3.1
242	Graphic	Elite cultivar	1991	Spain	9K data	2-row		No	K3.1
243	Krona	Elite cultivar	1991	Germany	9K data	2-row		Yes	K3.1
244	Maud	Elite cultivar	1991	Netherlands	9K data	2-row		Yes	K3.1
245	Rasa	Elite cultivar	1991	Latvia	9K data	2-row		Yes	Admixture
246	Terno	Elite cultivar	1991	Czech Republic	9K data	2-row		Yes	K3.1
247	Akcent	Elite cultivar	1992	Czech Republic	9K data	2-row		No	K3.1
248	Brahms	Elite cultivar	1992	UK	9K data	2-row		Yes	K3.1
249	Canasta	Elite cultivar	1992	UK	9K data	2-row		Yes	K3.1
250	Cork	Elite cultivar	1992	UK	9K data	2-row		Yes	K3.1
251	Jive	Elite cultivar	1992	UK	9K data	2-row		Yes	K3.1
252	Kinnan	Elite cultivar	1992	Sweden	9K data	2-row		Yes	K3.2
253	Ladik	Elite cultivar	1992	Czech Republic	9K data	2-row		Yes	K3.1
254	Quartz	Elite cultivar	1992	UK	9K data	2-row		Yes	K3.1
255	Reggae	Elite cultivar	1992	Netherlands	9K data	2-row		Yes	K3.3
256	Ruja	Elite cultivar	1992	Latvia	9K data	2-row		Yes	K3.2
257	Trebon	Elite cultivar	1992	Spain	9K data	2-row		No	K3.1
258	Widre	Elite cultivar	1992	Austria	9K data	2-row		Yes	K3.1
259	Amber	Elite cultivar	1992	UK	9K data	2-row		Yes	K3.1
260	Primus	Old cultivar	1901	Sweden	NordGenBank	2-row	NGB1483	Yes	K3.2
261	Kenia	Old cultivar	1931	Denmark	DAFM	2-row		Yes	K3.2
262	Clarity	Elite cultivar	1993	UK	9K data	2-row		Yes	K3.1
263	Forum	Elite cultivar	1993	Czech Republic	9K data	2-row		Yes	Admixture
264	Laird	Elite cultivar	1993	UK	9K data	2-row		Yes	K3.1
265	Melitta	Elite cultivar	1993	Germany	9K data	2-row		Yes	K3.1
266	Mentor	Elite cultivar	1993	Netherlands	9K data	2-row		No	K3.1
267	Mikado	Elite cultivar	1993	France	9K data	2-row		Yes	K3.1
268	Onyx	Elite cultivar	1993	Germany	9K data	2-row		Yes	K3.1
269	Pitcher	Elite cultivar	1993	UK	9K data	2-row		No	K3.1
270	Polygena	Elite cultivar	1993	Netherlands	9K data	2-row		Yes	K3.1
271	Primera	Elite cultivar	1993	Netherlands	9K data	2-row		Yes	K3.1
272	Ragtime	Elite cultivar	1993	Netherlands	9K data	2-row		Yes	K3.1
273	Tankard	Elite cultivar	1993	Netherlands	Heritage collection	2-row		Yes	K3.1
274	Tarm92	Elite cultivar	1993	NA	9K data	2-row		Yes	K3.3
275	Trinidad	Elite cultivar	1993	Netherlands	9K data	2-row		Yes	K3.1
276	Trinity	Elite cultivar	1993	UK	9K data	2-row		No	K3.1
277	Wren	Elite cultivar	1993	UK	9K data	2-row		Yes	K3.1
278	Acapella	Elite cultivar	1994	France	9K data	2-row		Yes	K3.1
279	Caminant	Elite cultivar	1994	Denmark	9K data	2-row		Yes	K3.1
280	Draught	Elite cultivar	1994	UK	9K data	2-row		Yes	K3.1
281	Henni	Elite cultivar	1994	Germany	9K data	2-row		No	K3.1
282	Hopper	Elite cultivar	1994	UK	9K data	2-row		Yes	K3.1
283	Inari	Elite cultivar	1994	Finland	9K data	2-row		Yes	Admixture
284	Landlord	Elite cultivar	1994	UK	9K data	2-row		No	K3.1
285	Lysimax	Elite cultivar	1994	Denmark	9K data	2-row		Yes	K3.2
286	Penthouse	Elite cultivar	1994	UK	9K data	2-row		Yes	K3.1
287	Rainbow	Elite cultivar	1994	UK	9K data	2-row		Yes	K3.1
288	Renata	Elite cultivar	1994	Netherlands	9K data	2-row		No	K3.1
289	Snakebite	Elite cultivar	1994	UK	9K data	2-row		Yes	K3.1
290	Toddy	Elite cultivar	1994	UK	9K data	2-row		Yes	K3.1
291	Torup	Elite cultivar	1994	Sweden	9K data	2-row		Yes	K3.1
292	Trosa	Elite cultivar	1994	Sweden	Heritage collection	2-row		No	K3.1
293	Viivi	Elite cultivar	1994	Finland	9K data	2-row		Yes	K3.2
294	Ardila	Elite cultivar	1995	Netherlands	9K data	2-row		Yes	K3.1
295	Avec	Elite cultivar	1995	Spain	9K data	2-row		No	K3.1
296	Blenheim	Elite cultivar	1995	UK	WHEALBI	2-row	WB185	No	K3.1
297	Chalice	Elite cultivar	1995	UK	9K data	2-row		Yes	K3.1
298	Crusader	Elite cultivar	1995	Netherlands	9K data	2-row		Yes	K3.1
299	Extract	Elite cultivar	1995	Netherlands	9K data	2-row		No	K3.1
300	Gate	Elite cultivar	1995	Latvia	9K data	2-row		Yes	K3.1
301	Linus	Elite cultivar	1995	Sweden	9K data	2-row		Yes	K3.1
302	Logan	Elite cultivar	1995	Canada	9K data	2-row		Yes	Admixture
303	Madras	Elite cultivar	1995	India	9K data	2-row		Yes	K3.1
304	Ricarda	Elite cultivar	1995	UK	9K data	2-row		Yes	K3.1
305	Sencis	Elite cultivar	1995	Latvia	9K data	2-row		Yes	K3.2
306	Spey	Elite cultivar	1995	UK	9K data	2-row		Yes	K3.1
307	Thuringia	Elite cultivar	1995	Germany	9K data	2-row		Yes	K3.1
308	Franklin	Elite cultivar	1992	Austria	9K data	2-row		Yes	K3.1
309	Dray	Elite cultivar	1995	UK	9K data	2-row		Yes	K3.1
310	Optic	Elite cultivar	1995	UK	WHEALBI	2-row	WB316	No	K3.1
311	Livet	Elite cultivar	1996	UK	9K data	2-row		Yes	K3.1
312	Barke	Elite cultivar	1997	Germany	WHEALBI	2-row	WB510	Yes	K3.1
313	Otira	Elite cultivar	1997	UK	9K data	2-row		Yes	K3.1
314	Cocktail	Elite cultivar	2003	UK	9K data	2-row		Yes	K3.1
315	Idumeja	Elite cultivar	2001	Latvia	Heritage collection	2-row		No	K3.2
316	Skegla	Elite cultivar	2002	Iceland	NordGenBank	2-row	NGB16565	Yes	K3.3
317	Quench	Elite cultivar	2004	UK	9K data	2-row		Yes	K3.1
318	Kria	Elite cultivar	2004	Iceland	NordGenBank	2-row	NGB16564	No	K3.2
319	Concerto	Elite cultivar	2006	UK	Heritage collection	2-row		Yes	K3.1
320	Olympus	Elite cultivar	2013	UK	Heritage collection	2-row		Yes	K3.1
321	Tellus	Elite cultivar	1970	Sweden	WHEALBI	2-row		No	K3.2
322	Goldfoil	Elite cultivar	1968	Austria	WHEALBI	2-row	WB236	Yes	Admixture
323	Heils Franken	NA	NA	Germany	WHEALBI	2-row	WB238	Yes	K3.3
324	Imula	NA	NA	Latvia	Heritage collection	2-row		Yes	K3.3
325	Pflugs Intensiv	Old cultivar	1921	Germany	WHEALBI	2-row	WB241	Yes	K3.2
326	Quantum	Elite cultivar	2013	Austria	WHEALBI	2-row	WB217	No	K3.1
327	Riviera	Elite cultivar	1992	UK	Heritage collection	2-row		Yes	K3.1
328	Scarlett	Elite cultivar	1995	Germany	WHEALBI	2-row	WB512	Yes	K3.1
329	Stanza	Elite cultivar	1984	UK	Heritage collection	2-row		No	K3.1
330	Troon	Elite cultivar	2002	Hungary	Heritage collection	2-row		Yes	K3.1
331	Westminster	Elite cultivar	2002	UK	Heritage collection	2-row		Yes	K3.1
332	Corvette	Elite cultivar	1976	UK	9K data	2-row		No	Admixture
333	Cooper	Elite cultivar	1991	UK	9K data	2-row		Yes	K3.1
334	Bavaria -Ackermanns Bavaria	Old cultivar	1938	Germany	WHEALBI	2-row	WB286	Yes	K3.2
335	Beatrix	Elite cultivar	2003	Germany	9K data	2-row		Yes	K3.1
336	Camton	Old cultivar	1944	UK	Heritage collection	2-row		No	K3.3
337	Chevalier D10	Landrace	NA	UK	Heritage collection	2-row	B4817 Chevalier D10	Yes	K3.3
338	Common	Old cultivar	1940	UK	Heritage collection	Unknown		No	K3.2
339	Donnes	NA	NA	Norway	Heritage collection	Unknown		No	K3.3
340	Earl	Elite cultivar	1966	UK	Heritage collection	Unknown		No	K3.2
341	Early Welsh	Landrace	NA	UK	Heritage collection	Unknown	B24305 Early Welsh	No	K3.3
342	Eunova-gebeizt	Landrace	NA	Austria	WHEALBI	Unknown	WB104	No	K3.1
343	Glasnevin 2	Elite cultivar	1968	Ireland	Heritage collection	2-row		Yes	K3.2
344	Golden Archer	Old cultivar	1932	UK	Heritage collection	Unknown		No	K3.3
345	Goldfield	Elite cultivar	1971	UK	Heritage collection	Unknown		No	K3.2
346	Haidd Garw	Landrace	NA	UK	Heritage collection	Unknown		No	K3.3
347	Hen Haidd	Landrace	NA	UK	Heritage collection	Unknown		No	K3.3
349	KWS Irina	Elite cultivar	2011	Sweden	Heritage collection	Unknown		No	K3.1
350	Mansholt	NA	NA	Netherlands	WHEALBI	Unknown	WB203	No	K3.1
351	MFB 104	Elite cultivar	1966	Hungary	WHEALBI	Unknown	WB206	No	Admixture
352	Novosadski 294	Elite cultivar	1970	Yugoslavia	WHEALBI	Unknown	WB288	No	Admixture
353	Chieftain	Elite cultivar	1993	NA	9K data	Unknown		No	K3.1
354	Pammers Hohenauer Vollkorn	Old cultivar	1915	Austria	WHEALBI	Unknown	WB240	No	K3.3
355	Plumage	Old cultivar	1900	UK	WHEALBI	Unknown	WB242	No	K3.3
356	Plumage Archer	Old cultivar	1905	UK	WHEALBI	Unknown	WB214	No	K3.3
357	Probsteiner Landgerste	Old cultivar	1900	Germany	WHEALBI	Unknown	WB243	No	Admixture
358	Scotch Annat	Landrace	NA	UK	Heritage collection	Unknown		No	K3.3
359	Scotch Common	NA	NA	UK	Heritage collection	Unknown		No	K3.3
360	Slovensky 802	Old cultivar	1946	Czech Republic	WHEALBI	Unknown	WB244	No	Admixture
361	Standwell	Old cultivar	1907	UK	Heritage collection	Unknown		No	K3.3
362	Turquoise	Old cultivar	1908	France	WHEALBI	Unknown	WB246	No	K3.1
363	Ursa-gebeizt	Elite cultivar	2002	Germany	WHEALBI	Unknown	WB106	No	K3.1
364	Propino	Elite cultivar	2007	UK	9K data	2-row		Yes	K3.1
365	RGT Planet	Elite cultivar	2014	NA	9K data	2-row		No	K3.1

## Sheet: Table S2
Table S2: Description and application dates of products applied to plots during the field trials
Year	Date	Product	Rate
2020	28-Apr - 19-Sep	Growing season	140.8kg Ha-1
	2023-04-27	Granular 10-5-25 NPK fertiliser	320 kg Ha-1
	2024-04-28	Sowing
	2023-06-05	Hurler (200 g L-1 fluroxypyr)	0.75 kg Ha-1
	2023-06-05	Calibre (400 g kg-1 thifensulfuron methyl and 100 g kg-1 tribenuron methyl, sulfonylureas)	0.14 kg Ha-1
	2023-06-05	Stealth (100 g L-1 lambda-cyhalothrin)	0.07 kg Ha-1
	2023-06-05	Siltra Xpro (60 g L-1 (6.2% w/w) bixafen and 200 g L-1 (20.2% w/w) prothioconazole)	0.8 kg Ha-1
	2023-06-12	Granular Calcium Ammonium Nitrate (27% N) fertilizer	37 kg Ha-1
	2023-07-10	Revystar (50 g L-1 fluxapyroxad and 100 g L-1 mefentrifluconazole)	1.5 kg Ha-1
	2023-07-10	Phoenix (50 g L-1 fluxapyroxad and 100 g L-1 mefentrifluconazole)	1.5 kg Ha-1
	2023-07-10	Talius (200 g L-1 proquinazid)	0.25 kg Ha-1
	2023-08-22	RoundUp (360 g L-1 glyphosphate)	3 L Ha-1
2021	22-Apr - 03-Sep	Growing season	140.8kg Ha-1
	2023-03-22	Clinic Up (360 g L-1 glyphosphate)	3 L Ha-1
	2023-04-21	Granular 15-3-20+S NPKS fertilizer	330 kg Ha-1
	2024-04-22	Sowing
	2023-05-05	Stealth (100 g L-1 lambda-cyhalothrin)	0.05 L Ha-1
	2023-05-05	Manganese N alloy	1 L Ha-1
	2023-05-23	Calibre Max (400 g kg-1 thifensulfuron methyl and 100 g kg-1 tribenuron methyl, sulfonylureas)	0.08 kg Ha-1
	2023-05-23	Pixxaro (12 g L-1 Arylex and 280 g L-1 fluroxypyr)	0.5 L Ha-1
	2023-05-23	Phylgreen (extract of Ascophyllum nodosum seaweed kelp)	1 L Ha-1
	2023-05-23	Macfare Xpro (65 g L-1 bixafen, 65 g L-1 fluopyram and 130 g L-1 prothioconazole)	0.6 L Ha-1
	2023-05-26	Granular Calcium Ammonium Nitrate (27% N) fertilizer	182 kg Ha-1
	2023-07-14	Stavento (500 g L-1 Folpet)	1.49 L Ha-1
	2023-07-14	Decoy (250 g L-1 prothioconazole)	0.5 L Ha-1
	2023-07-14	Serpent (150 g L-1 pyraclostrobin and 75 g L-1 fluxapyrod)	1 L Ha-1

## Sheet: Table S3
Table S3. Average temperature, rainfall, relative humidity, and minimum and maximum temperature during the growing season in 2020 and 2021
Year	Month	Average rainfall	Average of relative humidity	Average of temperature	Min of temperature	Max of temperature	Total rainfall
2020	April*	0.01	80.69	7.77	1.1	12.6	7.2
	May	0.0143817	67.797	12.3098	-2.5	25.4	10.7
	June	0.121339	79.6151	13.6635	3.4	24.9	87
	July	0.153763	82.039	14.5355	5.5	22.4	114.4
	August	0.114382	85.0403	15.178	3.5	23.5	85.1
	September*	0.05	83.61	14.77	9.2	22.8	23.9
2021	April*	0.03	69.79	8.33	-1	16.9	5.5
	May	0.151478	77.828	9.60027	-2.5	21.5	112.7
	June	0.0248257	75.9693	14.3937	3.6	23.4	17.8
	July	0.126344	81.9341	16.8905	7.8	27.5	94
	August	0.0635753	84.1855	15.0918	7	22.3	47.3
	September*	0	82.18	14.25	11.2	16.9	0
*Based on days after sowing and before harvest, see Table S2 for dates

## Sheet: Table S4
Table S4. Raw field data for nine traits and position of accessions in the field in 2020 for 363 barley accessions
ID	Genotype	HEI	RIP	FLT	TN	SFM	YLD	HI	TKW	PRO	Column	Row
1	ChevalierTystofte26A101	121.5	91	69	28	0.28	86.72	0.309714	37.4	19.71	1	1
2	IrishArcher22A305	101.25	104	76	28	0.34	64.86	0.190765	32.68	14.5	1	2
3	OldIrish_OI_UCD3343A129	97.25	104	73	24	0.33	75.72	0.229455	30.04	17.16	1	3
4	Spratt1A372	106.75	104	71	25	0.22	65.01	0.2955	37.52	17.49	1	4
5	Beavans3510916A26	110.75	104	76	24	0.32	98.35	0.307344	37.66	16.78	1	5
6	BeavansArcher_Orkney 2016_7A205	99.75	104	76	24	0.3	73.64	0.245467	35.12	13.09	1	6
7	BJORNEBY_NGB__NORWAY_Orkney20167A279	85.75	91	71	24	0.22	69.71	0.316864	23.54	17.8	1	7
8	BurtonsMalting12816A69	108.5	104	71	24	0.31	91.16	0.294065	31.94	19.75	1	8
9	Cornish1337A323	95.5	104	73	24	0.29	113.63	0.391828	32.38	16.12	1	9
10	Crocket_Orkney20167A280	101	104	71	23	0.18	50.47	0.280389	27.78	16.4	1	10
11	ErhardtFrederiksens_Orkney20167A282	95.25	104	71	23	0.21	67.71	0.322429	30.96	15.94	1	11
12	GoldenDrop1487A325	120	104	71	26	0.33	67.36	0.204121	39.42	16.82	1	13
13	GoldenMelon16A15	124.25	104	69	26	0.35	97.71	0.279171	42.8	19.48	1	14
14	GoldenPheasant16A31	98	104	71	27	0.43	124.6	0.289767	40.62	14.86	1	15
15	HOR10555	92.5	104	71	28	0.61	157.62	0.258393	37.9	16.58	1	16
16	HOR11123	94	104	71	26	0.4	143.24	0.3581	37.66	14.13	1	17
17	HOR1943	111	91	69	29	0.44	133.03	0.302341	43.22	16.55	1	19
18	HOR4017	86.5	104	71	26	0.35	110.81	0.3166	38.16	12.33	1	21
19	HOR753	86.25	104	69	27	0.41	134.08	0.327024	28.9	12.99	1	22
20	HOR7537	93.75	104	71	27	0.4	157.67	0.394175	33.32	15.08	1	23
21	HOR9450	88.25	104	69	26	0.28	98.32	0.351143	32.46	18.38	1	24
22	HOR7531	90	104	69	29	0.42	163.57	0.389452	33.72	14.71	1	25
23	KAASLOCALOLAND_NGB2565_UCD843A104	93.75	91	69	25	0.28	64.83	0.231536	36.58	12.75	1	26
24	KRFINSET_NGB__NORWAY_Orkney20167A284	82.25	91	69	27	0.13	30.8	0.236923	33.72	18.96	1	28
25	SprattArcher_DAFM	94.75	104	76	28	0.31	90.98	0.293484	38.76	16.32	1	29
26	LongEaredNottingham16A24	112	104	76	28	0.36	100.89	0.28025	33.68	16.94	1	30
27	MJOS_NGB_1918_NORWAY_Orkney20167A287	87.5	104	69	26	0.2	57.93	0.28965	28.92	16.35	2	1
28	MorayshireGold16A4	96.5	125	69	26	0.25	66.95	0.2678	27.74	12.76	2	3
29	NorthumberlandRogue18216A20	98	104	78	26	0.32	87.23	0.272594	33.64	12.37	2	4
30	DAFMOldIrish	90	104	69	27	0.3	66.69	0.2223	35.16	16.29	2	6
31	OldCornish_Orkney 2016_7A246	80.5	104	69	27	0.13	43.18	0.332154	31.24	17.53	2	7
32	OldWiltshire Archer_Orkney 2016_7A219	94.75	104	66	27	0.24	65.5	0.272917	34.46	16.99	2	9
33	Opdal_USDA_PI54912_Orkney20167A288	88.75	87	69	25	0.14	16.65	0.118929	29.44	16.18	2	10
34	Padstow_Orkney 2016_7A247	101.25	104	78	28	0.41	113.49	0.276805	35.2	13.66	2	12
35	Pembroke19016A7	110.75	104	69	28	0.34	59.44	0.174824	37.88	15.33	2	13
36	PrizeProlific19616A64	98.75	104	73	28	0.37	79.35	0.214459	34.04	13.1	2	15
37	REFSUM_NGB2107_UCD2043A116	93.75	104	66	28	0.35	108.21	0.309171	32.48	14.04	2	16
38	Scottish_Annat	89	125	66	25	0.33	115.79	0.350879	33.96	15.21	2	18
39	Skaneslet_USDA_Clho6543_Orkney20167A308	83.5	104	69	25	0.16	28.39	0.177437	26.52	17.02	2	19
40	Solenbyg_USDA_Clho6557_Orkney20167A312	83.5	87	69	30	0.09	18.83	0.209222	25	14.4	2	21
41	StDavids2067A361	95.5	104	69	25	0.33	90.34	0.273758	37.06	14.69	2	22
42	Swanneck21016A5	92	104	69	26	0.32	96.85	0.302656	29.2	16.7	2	24
43	TRYSIL_NGB__NORWAY_Orkney20167A309	105	104	69	25	0.18	27.05	0.150278	23.4	17.35	2	25
44	TystofteKorsby_Orkney20167A317	87.75	104	66	26	0.23	62.01	0.269609	31.02	17.62	2	27
45	UFORAEDLETJMTLAND_NGB__SWEDEN_Orkney20167A310	81.75	87	66	27	0.27	52.82	0.19563	28.82	13.58	2	28
46	PRENTICEABEDNGB	93.25	104	83	24	0.23	61.37	0.266826	33.88	14.28	2	30
47	CHEVALLIERTYSTOFTE_NGB9443_UCD443A100	111.25	104	76	26	0.36	83.25	0.23125	40.98	16.76	3	2
48	IrishGoldthorpe_IG_UCD3143A127	132.5	104	83	25	0.41	67.1	0.163659	42.38	18.51	3	3
49	Hannchen6A120	89.25	91	71	26	0.41	175.33	0.427634	37.54	14.13	3	5
50	Goldthorpe1A362	118.25	104	76	26	0.33	82.91	0.251242	40.04	17.07	3	6
51	PRINSESS_NGB9424_UCD1843A114	111.25	104	76	25	0.38	70.27	0.184921	42	15.94	3	7
52	CHEVALIERII_NGB4693_UCD343A099	116.5	125	71	26	0.21	55.8	0.265714	32.06	16.24	3	8
53	DAFMIrishGoldthrope	100.5	91	71	25	0.37	101.53	0.274405	NA	15.02	3	9
54	IrishArcher_DAFM	98.5	125	83	26	0.17	39.36	0.231529	30.98	18.11	3	10
55	Gull16A6	90	104	71	28	0.26	68.26	0.262538	28.82	14.3	3	11
56	Binder6A211	96.75	104	71	26	0.43	149.03	0.346581	33.16	18.05	3	12
57	BinderAbed6A83	101	104	76	25	0.41	103.75	0.253049	38.38	17.8	3	13
58	SprattArcher22A211	96	104	83	25	0.33	86.81	0.263061	32.6	15.11	3	14
59	OPAL_ABED	76.5	91	71	28	0.35	149.17	0.4262	35.28	17.57	3	16
60	PIIKKIONOHRANGB	105	104	71	26	0.4	120.82	0.30205	32.76	16.2	3	17
61	URAJSTE_NGB24895_UCD24(43A120)	96	104	71	29	0.35	132.9	0.379714	34.32	18.09	3	18
62	HALIKON_NGB24894_UCD6(43A102)	100.25	125	71	25	0.37	166.44	0.449838	31.18	14.34	3	19
63	Isaria16A62	100.25	104	71	26	0.46	152.94	0.332478	32.96	17.25	3	20
64	BRAGE_NGB1481_UCD243A098	99.5	125	71	28	0.37	126.61	0.342189	39.56	14.51	3	21
65	SEGER_NGB9467_UCD2143A117	93	91	71	27	0.48	145.42	0.302958	32.56	13.71	3	22
66	Maja6A271	77	91	69	26	0.34	107.48	0.316118	31.48	14.37	3	23
67	Kenia_WB	92.25	91	69	26	0.37	117.52	0.317622	34.62	15.76	3	25
68	OPALB_NGB15184_UCD1543A111	73	104	69	25	0.26	113.62	0.437	32.84	17.39	3	26
69	HaisaII	109	104	69	29	0.46	144.56	0.314261	39.12	16.77	3	27
70	Freja1A43	89.75	104	69	24	0.32	90.13	0.281656	39.42	17.59	3	28
71	Balder6A204	86.5	91	69	28	0.31	115.59	0.372871	32.2	15.31	3	29
72	Helmi1A76	99	91	69	27	0.25	106.85	0.4274	33.3	15.46	3	30
73	Vankkuri1A165	94.25	104	69	28	0.36	113.1	0.314167	30.86	17.21	4	1
74	CraigsTriumphSSRPB1357A373	89	104	69	27	0.12	16.74	0.1395	26.76	15.71	4	2
75	Tyra (2A79)	89.25	104	66	28	0.24	82.54	0.343917	33.78	16.14	4	3
76	Glasnevinno5_G5_UCD2843A124	87.5	104	69	25	0.21	59.52	0.283429	29.8	16.86	4	4
77	Carlsberg6A225	83.25	104	69	28	0.32	109.25	0.341406	33.88	13.75	4	5
78	Lenta16A28	71.25	104	69	27	0.37	101.04	0.273081	30.3	16.82	4	6
79	Valticky6A344	84.5	104	66	28	0.25	80.58	0.32232	33.72	15.79	4	8
80	BonusNGB	85	104	69	26	0.19	48.71	0.256368	33.22	16.59	4	9
81	Rika6A309	90.75	104	69	27	0.31	124.64	0.402065	33.68	14.12	4	10
82	Wisa6A351	96.75	104	69	25	0.3	115.42	0.384733	36.24	17.45	4	11
83	Bonus16A84	82.75	104	69	28	0.4	132.63	0.331575	36.5	15.24	4	12
84	Domen6A240	100.25	104	69	26	0.33	118.27	0.358394	39.82	15.97	4	13
85	DAFMBeorna	93.75	104	78	26	0.21	51.66	0.246	30.7	14.41	4	14
86	Proctor6A304	87.5	104	78	27	0.2	67.74	0.3387	30.16	16.52	4	15
87	Beka6A78	83.25	104	66	26	0.21	74.48	0.354667	38.1	15.36	4	16
88	Drost1A18	88.25	104	69	25	0.38	142.97	0.376237	41.32	16.52	4	17
89	Union6A340	91.25	104	69	27	0.29	116.38	0.40131	36.34	17.94	4	19
90	Ingrid1A93	87.5	104	69	29	0.35	142.02	0.405771	33.7	15.41	4	20
91	Betzes6A82	83	104	69	29	0.3	83.62	0.278733	25.74	15.56	4	21
92	Volla6A347	92.25	104	69	27	0.33	99.19	0.300576	33.9	17.02	4	23
93	Vada6A342	83	104	69	29	0.28	87.34	0.311929	37.66	17.57	4	24
94	Delta1A8	87	104	69	27	0.26	65.32	0.251231	29.8	16.04	4	25
95	Hunter_WB	77.25	104	69	26	0.22	79.02	0.359182	33.7	14.1	4	26
96	DAFM_Hunter	87.5	104	69	27	0.35	115.22	0.3292	35.84	16.82	4	27
97	MariNGB	69.5	104	66	29	0.19	59	0.310526	31.12	14.88	4	28
98	Emir6A244	93.25	104	69	27	0.35	132.55	0.378714	32.22	14.81	4	29
99	Birgitta6A212	95	104	69	27	0.4	113.35	0.283375	36.08	17.08	4	30
100	BalderJ6A205	97.5	104	71	27	0.31	111.7	0.360323	32.24	17.92	5	1
101	Britta6A217	100	104	71	27	0.42	178.33	0.424595	36.52	15.76	5	3
102	Impala6A254	97.25	104	71	26	0.35	152.39	0.4354	33.86	17.23	5	4
103	DebaAbed1A6	101	104	71	28	0.32	112.55	0.351719	33.9	13.98	5	6
104	Diamant1A12	89.25	104	71	26	0.27	129.76	0.480593	32.28	16.21	5	7
105	Arvo6A198	90.25	104	71	26	0.25	77.49	0.30996	29.5	15.28	5	9
106	Zephyr2RWB17A4082307WB2R200717A408	83	91	69	26	0.34	92.57	0.272265	33.78	13	5	10
107	Karri1A98	95.25	104	69	25	0.32	121.46	0.379563	34.96	17.28	5	12
108	Cilla6A232	94	91	69	25	0.34	138.59	0.407618	38.24	14.34	5	13
109	Drake1A15	96.25	104	69	27	0.24	89.26	0.371917	38.26	17.67	5	15
110	Golden_Promise	72.25	104	69	26	0.2	85.09	0.42545	30.38	14.06	5	16
111	KRISTINA_NGB1500_UCD1043A106	100.25	104	69	25	0.33	97.25	0.294697	33.44	15.26	5	18
112	Sultan6A329	89.75	104	69	25	0.29	110.51	0.381069	31.54	16.21	5	19
113	Villa (6A361)	95	104	69	26	0.27	99.95	0.370185	33.56	16.58	5	21
114	Wing6A349	96	104	69	27	0.3	137.3	0.457667	35.74	16.59	5	22
115	Berac6A79	87.5	104	69	28	0.45	151.37	0.336378	30.24	15.66	5	24
116	Gerkra6A247	104.75	104	69	27	0.27	82.55	0.305741	37.76	15.8	5	25
117	Tardus (6A167)	108.5	104	73	29	0.51	171.75	0.336765	39.34	17.75	5	27
118	Imber1A89	93.25	104	69	27	NA	92.05	NA	34.3	17.4	5	30
119	LofaAbed6A363	90.25	104	78	24	0.26	92.53	0.355885	38.5	14.52	6	1
120	Midas6A280	81.75	104	71	27	0.32	117.77	0.368031	28.52	13.91	6	2
121	Hassan1A72	89.25	104	69	28	0.24	120.59	0.502458	34.28	14.84	6	3
122	Mona6A281	85.25	104	71	27	0.37	73.77	0.199378	30.84	17.54	6	5
123	Nordal6A287	84.75	104	69	26	0.34	101.16	0.297529	27.38	14.94	6	6
124	Ametyst6A191	92	104	69	24	0.29	111.15	0.383276	40.16	15.51	6	7
125	Aramir6A6898SB2R19726A68	92.5	104	69	28	0.32	108.35	0.338594	37.04	17.72	6	8
126	Berenice6A210	99.75	104	69	27	0.38	142.97	0.376237	41.42	17.62	6	9
127	MalaAbed2A33	92.5	104	69	28	0.36	138.95	0.385972	39.14	15.59	6	10
128	Otto6A294	88.75	104	69	28	0.31	80.83	0.260742	35.04	15.85	6	11
129	Rupal6A314	81	104	69	26	0.35	135.55	0.387286	29.54	12.71	6	12
130	Stendes22A213	98.75	104	73	27	0.36	76.64	0.212889	27.46	17.42	6	13
131	Emma_EM_UCD2743A123	93.5	104	69	28	0.46	127.66	0.277522	34.5	17.05	6	14
132	Favorit6A245	92.75	104	69	27	0.27	89.54	0.33163	33.52	18.35	6	15
133	Georgie1A49136SB2R19731A49	79.5	104	69	26	0.23	75.51	0.328304	36.32	13.43	6	16
134	Hana6A248	92	104	69	27	0.22	57.13	0.259682	35.4	15.82	6	17
135	MarisMink6A274	90.25	104	69	28	0.27	80.56	0.29837	28.64	15.94	6	18
136	Salka1A140	91	104	69	26	0.3	108.46	0.361533	43.24	13.28	6	19
137	Abacus6A182	91.5	104	66	26	0.28	79.3	0.283214	37.62	16.15	6	20
138	Armelle6A195	113.75	104	76	26	0.46	156.86	0.341	44.14	13.91	6	21
139	Senat6A318	88	104	66	28	0.28	89.77	0.320607	34.68	14.33	6	22
140	Aapo6A181	77.25	104	69	24	0.31	128.91	0.415839	33.76	15.26	6	23
141	Athos6A200	100.75	104	69	27	0.29	82.39	0.284103	37.76	16.22	6	24
142	Dina1A13	85	104	66	27	0.25	71.6	0.2864	39.04	16.32	6	25
143	Okos6A290	95.5	104	69	26	0.4	155.54	0.38885	33.04	15.17	6	26
144	Salve6A317	92.5	104	69	26	0.36	147.8	0.410556	33.8	16.43	6	27
145	Carlsberg_II	94.5	104	73	26	0.43	134.34	0.312419	38.62	14.16	6	28
146	Atlas6A201	83.75	104	66	25	0.34	131.58	0.387	36.74	17.22	6	29
147	Gitane1A50	105.25	104	69	25	0.36	114.6	0.318333	42.16	15.74	6	30
148	Lud6A267	85.5	104	69	25	0.31	152.12	0.49071	35.8	13.24	7	1
149	Rapid6A308	78	104	69	26	0.34	153.81	0.452382	38.98	18.12	7	2
150	Rondo6A312	71.75	104	69	22	0.25	80.88	0.32352	29.52	17.09	7	4
151	Welam__B593037A397	92	104	69	28	0.43	151.5	0.352326	37.68	15.7	7	5
152	Spartan6A323	88.5	104	69	29	0.31	109.37	0.352806	42.54	16.77	7	6
153	Vegas6A1781659SB2R19996A178	110.75	104	71	28	0.45	105.11	0.233578	39.4	15.26	7	7
154	PRISCA_NGB2670_UCD1943A115	99	104	69	28	0.43	170.56	0.396651	36.14	17.9	7	8
155	Abava6A183	103.75	104	69	29	0.42	105.11	0.250262	39.4	15.28	7	9
156	Atem6A72272SB2R19786A72	89.25	91	69	29	0.31	131.95	0.425645	38.02	16.54	7	10
157	Harry1A70	101.75	104	69	29	0.36	120.31	0.334194	42.94	13.65	7	11
158	Magnif6A134	103.75	125	71	26	0.36	136.41	0.378917	37.84	15.8	7	12
159	Safir6A316	93.25	104	69	25	0.35	123.06	0.3516	37.06	15.67	7	13
160	Simon6A321	90.75	104	69	26	0.34	120	0.352941	37.6	16.34	7	14
161	Triumph6A338278SB2R19786A338	86.5	104	69	28	0.29	89.23	0.30769	36.02	13.51	7	15
162	STANGE_NGB2109_UCD2343A119	80.25	104	69	27	0.33	116.01	0.351545	30.26	13.25	7	16
163	Alva6A190	85.25	104	69	26	0.32	86.04	0.268875	35.18	12.75	7	17
164	Kym1A111309SB2R19791A111	92.5	91	69	28	0.35	120	0.342857	36.22	17.7	7	18
165	Anni6A192	87	104	69	25	0.29	96.26	0.331931	39.18	14.18	7	19
166	Caja6A220	88	91	69	26	0.32	93.33	0.291656	30.38	16.34	7	20
167	Claret6A233	86.5	104	69	26	0.36	123.72	0.343667	37.04	14.98	7	21
168	Egmont33A096	102.5	104	69	26	0.37	118.79	0.321054	39.16	15.2	7	22
169	HAVILA_NGB4717_UCD743A103	92.75	104	69	28	0.3	96.51	0.3217	34.62	17.34	7	23
170	Ida1A86	93.75	104	69	28	0.34	135.03	0.397147	39.16	15.65	7	24
171	Koral1A107	93.25	104	69	26	0.33	167.43	0.507364	40.24	18.65	7	25
172	Steina6A325	99.25	104	69	26	0.4	154.49	0.386225	40.42	14.77	7	26
173	Tweed22A186	87	104	69	28	0.4	65.63	0.164075	35.6	16.94	7	28
174	Golf33A122421SB2R198033A122	92	104	69	26	0.39	114.27	0.293	40.88	16.75	7	29
175	Birka6A213	98.25	104	69	28	0.33	106.52	0.322788	33.32	16.6	8	1
176	Gorm1A60	93.25	104	69	29	0.35	152.39	0.4354	34.24	13.62	8	3
177	Karat6A261	88.5	104	71	25	0.36	150.52	0.418111	34.74	16.16	8	4
178	Klaxon1A104456SB2R19811A104	92.25	104	69	26	0.44	151.65	0.344659	35.9	16.07	8	6
179	Krystal1A110	89	104	66	27	0.3	99.88	0.332933	41.52	18.2	8	7
180	Odin6A364	92.5	104	69	27	0.37	152.56	0.412324	35.02	13.36	8	9
181	Stirling6A369	69.5	87	69	30	0.18	64.96	0.360889	35.42	16.11	8	12
182	KUSTAA_NGB1514_UCD1143A107	86	104	69	49	0.22	79.34	0.360636	38.88	15.37	8	13
183	Croydon1A3	93.5	104	69	26	0.35	130.03	0.371514	42.36	13.88	8	15
184	Montana2A141	NA	NA	NA	NA	NA	NA	NA	NA	NA	8	16
185	Natasha6A140545SB2R19826A140	87.5	104	66	27	0.31	101.75	0.328226	34.76	14.11	8	18
186	Roland6A310	90.25	104	69	29	0.21	70.97	0.337952	39.54	14.58	8	21
187	Rubin6A313	83.75	104	69	25	0.24	109.34	0.455583	41.36	15.11	8	22
188	Apex26A66	92.25	104	69	26	0.33	103.15	0.312576	41.72	16.9	8	24
189	Camargue33A079610SB2R198333A079	88.75	104	69	26	0.35	119.61	0.341743	35.54	14.85	8	25
190	Corgi6A236	91.5	104	69	25	0.23	85.26	0.370696	35.38	15.48	8	27
191	Corniche22A141721SB2R198422A141	83.5	104	69	26	0.31	108.12	0.348774	34.34	17.28	8	28
192	Ilga1A88	96	104	78	26	0.32	123.4	0.385625	35.42	16.34	8	30
193	Mars33A095	88.5	91	69	26	0.27	119.4	0.442222	33.48	15.15	9	1
194	Romi6A311	98.5	104	73	26	0.43	170.28	0.396	36.32	16.49	9	2
195	Apex6A194	91.75	104	69	27	0.33	152.27	0.461424	39.14	17.51	9	3
196	Dandy6A237674SB2R19846A237	100.75	104	69	27	0.32	146.64	0.45825	42.54	15.18	9	4
197	Tennis22A147	93.75	104	69	24	0.34	152.43	0.448324	33.3	14.38	9	5
198	Alis6A188	90.25	104	69	24	0.42	96.27	0.229214	29.5	19.16	9	6
199	Cameo6A222	83	104	69	25	0.4	148.45	0.371125	37.82	16.58	9	8
200	Camir6A224	83.75	104	76	26	0.45	165.21	0.367133	28.8	14.4	9	9
201	Doublet6A241	92.25	104	76	25	0.38	169.5	0.446053	41.62	17.97	9	10
202	Linga6A362	84	104	71	25	0.34	150.75	0.443382	34.98	18.69	9	11
203	Nemex6A284	88	104	69	29	0.41	178.44	0.43522	33.48	17.19	9	12
204	Prisma6A150802SB2R19856A150	88.25	104	69	25	0.38	155.24	0.408526	40.68	16.95	9	14
205	Tyne1A164750SB2R19851A164	76.5	104	69	27	0.29	151.09	0.521	31.24	17.85	9	15
206	Ursel_SB2R_B2009137A395	84.25	91	69	NA	0.29	103.48	0.356828	33.88	18.75	9	17
207	Zenit1A174	84.5	104	69	29	0.3	39.75	0.1325	33.02	18.82	9	18
208	Lina6A129	94	91	73	28	0.36	115.74	0.3215	37.66	14.51	9	19
209	Hart1A71836SB2R19861A71	87.25	91	69	25	0.35	134.03	0.382943	41.18	17.25	9	20
210	Maresi6A2731036SB2R19896A273	90	104	69	25	0.41	166.15	0.405244	36.34	14.74	9	21
211	Orbit6A291	85.5	104	69	25	0.38	137.65	0.362237	35.38	18.55	9	22
212	Alexis6A187904SB2R19876A187	94.5	104	69	26	0.35	137.98	0.394229	35.54	18.79	9	23
213	Casino6A91	85.75	91	69	29	0.31	104.15	0.335968	42.12	15.45	9	24
214	Cheri6A230	88.5	104	69	26	0.36	141.61	0.393361	38.62	17.75	9	25
215	Formula1A37	87.75	104	69	24	0.36	157.94	0.438722	39.4	16.73	9	26
216	Jarek6A257	88.5	104	69	25	0.38	155.93	0.410342	42.4	14.89	9	27
217	Nomad2A143	90	104	71	26	0.45	189.2	0.420444	40.32	15.51	9	28
218	Ria6A156895SB2R19876A156	98.75	104	76	25	0.34	144.41	0.424735	41.9	12.84	9	29
219	Chad6A96974SB2R19886A96	79	104	71	25	0.35	147.58	0.421657	35.12	16.92	9	30
220	Clansman6A103	67	104	69	41	0.3	161.01	0.5367	28.86	13.88	10	1
221	Derkado1A91011SB2R19891A9	93	104	69	28	0.36	194.06	0.539056	42.7	14.84	10	2
222	Forester6A47960SB2R19886A47	91.75	104	69	29	0.48	140.46	0.292625	40.98	16.45	10	4
223	Novum6A288	81.75	104	69	29	0.3	113.87	0.379567	37.78	18.07	10	5
224	Perun6A298	85	104	66	27	0.29	111.89	0.385828	37.66	15.13	10	6
225	Dcor6A39967SB2R19886A39	98.5	104	78	29	0.46	160.54	0.349	37.82	12.76	10	7
226	Baronesse6A209	88.5	104	66	26	0.39	172.42	0.442103	42.16	16.54	10	8
227	Chariot6A981031SB2R19896A98	88.5	104	69	25	0.4	188.51	0.471275	36.38	14.94	10	10
228	Dallas6A1151022SB2R19896A115	92	104	69	29	0.39	112.93	0.289564	35.28	14.57	10	11
229	Elo1A22	96.25	104	69	26	0.37	155.95	0.421486	33.74	17.09	10	12
230	Steffi6A324	91.75	104	69	26	0.35	153.98	0.439943	45.9	16.7	10	13
231	Tremois6A337	87.5	104	66	28	0.42	182.5	0.434524	42.64	14.99	10	14
232	Balga6A206	80	104	66	26	0.3	107.37	0.3579	33.86	16.32	10	15
233	Felicie1A311091SB2R19901A31	96.75	104	69	26	0.33	146.62	0.444303	42.84	16.76	10	16
234	Galan1A46	84.75	104	66	25	0.34	119.81	0.352382	41.46	18.31	10	17
235	Goldie1A551101SB2R19901A55	90.5	104	66	27	0.32	139.52	0.436	33.86	15.48	10	18
236	Heron1A801107SB2R19901A80	86.25	104	69	28	0.36	146.26	0.406278	35.48	13.34	10	19
237	Meltan6A1381099SB2R19906A138	90	104	69	29	0.36	139.3	0.386944	44.16	15.16	10	20
238	Audio6A3561157SB2R19916A356	87.25	104	69	28	0.36	122.74	0.340944	34.78	15.44	10	21
239	Brewster_SB2R_114737A406	83.75	104	71	29	0.37	146.58	0.396162	40.68	15.53	10	22
240	Delibes6A1161133SB2R19916A116	83.75	104	69	26	0.37	141.82	0.383297	36.08	15.61	10	23
241	HOST (1A84)	100.5	104	71	25	0.41	194.13	0.473488	36.14	15.94	10	24
242	Graphic6A118	83	104	69	27	0.34	171.75	0.505147	46	16.15	10	25
243	Krona1A591138SB2R19911A59	89.75	104	66	27	0.37	138.39	0.374027	44.18	12.7	10	26
244	Maud22A229	95.75	125	78	28	0.41	133.83	0.326415	42.38	17.22	10	27
245	Rasa1A135	99	104	69	26	0.33	126.09	0.382091	36.34	17.38	10	28
246	Terno6A335	94.25	104	69	26	0.36	111.85	0.310694	36.14	17.1	10	29
247	Akcent6A185	89.25	104	69	27	0.27	83.7	0.31	34.98	14.42	10	30
248	Brahms6A861191SB2R19926A86	77.5	91	71	26	0.31	129.85	0.418871	35.72	13.25	11	1
249	Canasta6A901194SB2R19926A90	86.5	104	71	26	0.35	114.63	0.327514	32.64	13.62	11	3
250	Cork6A1091187SB2R19926A109	83	104	76	24	0.38	171.7	0.451842	52.9	15.74	11	4
251	Jive6A1271201SB2R19926A127	89.25	104	71	25	0.45	111.17	0.247044	41.2	19.48	11	6
252	Kinnan1A102	90	104	73	26	0.3	111.5	0.371667	38.22	14.16	11	7
253	Ladik1A112	86	104	71	26	0.39	164.48	0.421744	37.02	17.66	11	9
254	Quartz6A307	94.25	104	71	26	0.42	135.42	0.322429	43.58	16.74	11	10
255	Reggae6A1551196SB2R19926A155	88.25	104	71	26	0.35	109.89	0.313971	32.4	17.01	11	12
256	Ruja1A138	98.5	104	71	26	0.37	175.07	0.473162	50.14	13.93	11	13
257	Trebon1A3541197SB2R19921A354	89.75	104	71	26	0.36	135.15	0.375417	37.82	14.68	11	15
258	Widre1A1721679SB2R19991A172	80.5	104	71	26	0.37	139.28	0.376432	41.7	14.41	11	16
259	Amber32A4851185SB2R199232A485	90	104	73	26	0.37	149.25	0.403378	37.84	14.62	11	18
260	Primus (6A303)	89.25	104	71	26	0.4	207.31	0.518275	47.64	13.95	11	19
261	Kenia_KE_UCD3243A128	92.25	104	71	25	0.29	106.3	0.366552	30.28	14.97	11	21
262	Clarity6A1041246SB2R19936A104	82	104	71	27	0.24	98.31	0.409625	34.68	14.16	11	22
263	Forum1A38	86.25	104	71	26	0.36	133.85	0.371806	39.64	15.89	11	24
264	Laird1A1131236SB2R19931A113	78.75	104	71	25	0.28	129.11	0.461107	38.58	16.25	11	27
265	Melitta1A1181250SB2R19931A118	95.25	104	76	26	0.39	168.05	0.430897	35.62	16.15	11	28
266	Mentor6A2791254SB2R19936A279	91.5	104	76	25	0.49	169.08	0.345061	38.56	17.07	11	30
267	Mikado1A1191248SB2R19931A119	82	104	69	27	0.26	123.56	0.475231	35.84	14.06	12	1
268	Onyx6A1411232SB2R19936A141	98.25	104	69	25	0.33	112.03	0.339485	42.2	16.76	12	2
269	Pitcher1A1281239SB2R19931A128	90.5	104	69	28	0.35	150.26	0.429314	33.4	17.29	12	3
270	Polygena6A1451255SB2R19936A145	91.25	104	71	28	0.41	180.75	0.440854	36.5	14.6	12	5
271	Primera1A1301245SB2R19931A130	94	104	69	28	0.36	129.31	0.359194	37.8	16.31	12	6
272	Ragtime6A1521244SB2R19936A152	86.5	104	69	27	0.32	123.98	0.387437	35.32	13.77	12	7
273	Tankard1A1541238SB2R19931A154	87	104	66	26	0.3	91.93	0.306433	37.58	13.52	12	8
274	Tarm926A332	92.25	104	66	26	0.29	82.82	0.285586	36.06	16	12	9
275	Trinidad1A1601256SB2R19931A160	89.75	104	78	29	0.43	186.51	0.433744	38.22	18.97	12	10
276	Trinity6A1751240SB2R19936A175	95.75	104	69	28	0.37	151.44	0.409297	37.1	14.31	12	11
277	Wren1A1731242SB2R19931A173	83.5	104	69	29	0.38	104.51	0.275026	29.22	16.57	12	12
278	Acapella6A551419SB2R19966A55	83.25	104	69	27	0.36	127.67	0.354639	38.38	15.84	12	14
279	Caminant6A223	93	104	69	27	0.36	158.68	0.440778	38.74	14.14	12	15
280	Draught1A161294SB2R19941A16	94.25	104	69	25	0.42	171.85	0.409167	35.16	17.64	12	16
281	Henni6A1251307SB2R19946A125	82.5	104	69	29	0.28	122.72	0.438286	32.38	15.67	12	17
282	Hopper1A821297SB2R19941A82	98.75	104	71	29	0.4	164.85	0.412125	37.1	17.76	12	18
283	Inari6A255	89.25	104	66	28	0.38	163.2	0.429474	35.64	13.66	12	20
284	Landlord6A1281293SB2R19946A128	92.25	104	71	27	0.4	168.05	0.420125	36.24	18.8	12	21
285	Lysimax26A024	80.75	104	69	26	0.33	110.8	0.335758	26.72	14	12	22
286	Penthouse6A1442123SB2R20046A144	86.25	104	69	29	0.39	107.2	0.274872	32.88	16.07	12	23
287	Rainbow1A1331301SB2R19941A133	84.75	104	66	28	0.34	122.44	0.360118	36.12	17.14	12	24
288	RENATA (22A132)	90.25	104	66	28	0.3	118.97	0.396567	38.72	13.49	12	25
289	Snakebite22A2552207SB2R200522A255	85	104	69	28	0.33	150.82	0.45703	43.64	14.48	12	26
290	Toddy6A1711298SB2R19946A171	89.5	125	69	26	0.38	174.56	0.459368	36.1	15.41	12	27
291	Torup (6A173)	100	125	76	29	0.47	195.25	0.415426	41.04	16.71	12	28
292	Trosa6A1761313SB2R19946A176	85	104	73	29	0.37	117.56	0.31773	31.78	14.79	12	29
293	Viivi1A167	100.25	104	73	25	0.28	111.75	0.399107	41.38	17.43	13	1
294	Ardila6A691363SB2R19956A69	87.75	104	71	25	0.34	117.25	0.344853	38.14	16.5	13	2
295	Avec6A741595SB2R19986A74	92	104	71	25	0.36	154.97	0.430472	35.12	12.49	13	3
296	Blenheim6A84688SB2R19846A84	96	91	71	25	0.32	106.47	0.332719	33.84	17.04	13	4
297	Chalice6A971354SB2R19956A97	92.25	104	71	26	0.37	160.18	0.432919	35.92	16.16	13	5
298	Crusader1A41290SB2R19941A4	86.5	104	71	26	0.31	149.93	0.483645	39.68	13.23	13	6
299	Extract1A271357SB2R19951A27	90.25	104	71	24	0.39	164.19	0.421	44.24	14.42	13	8
300	Gate1A48	93.75	104	71	27	0.39	133.46	0.342205	37.92	16.89	13	9
301	Linus2A1561369SB2R19952A156	94	104	71	27	0.34	105.86	0.311353	31.24	16.52	13	10
302	Logan6A130	94	91	71	25	0.38	100.72	0.265053	40.28	13.67	13	12
303	Madras1A1171364SB2R19951A117	90.75	104	71	24	0.43	144.17	0.335279	46.28	14.01	13	13
304	Ricarda32A4861350SB2R199532A486	100	104	71	26	0.47	201.61	0.428957	47.24	13.92	13	14
305	Sencis6A319	101	104	71	26	0.43	179.22	0.416791	44.02	15.16	13	15
306	Spey6A1621376SB2R19956A162	89.5	104	71	25	0.42	158.64	0.377714	37.1	16.94	13	16
307	Thuringia6A336	92.25	104	71	26	0.34	131.39	0.386441	36.6	13.46	13	17
308	Franklin1A421200SB2R19921A42	94.75	104	76	26	0.42	136.35	0.324643	31.5	18.13	13	18
309	Dray1A171353SB2R19951A17	89.75	104	76	25	0.4	173.12	0.4328	33.14	13.48	13	19
310	Optic6A1421188SB2R19926A142	90.75	104	76	23	0.37	160.05	0.432568	37.04	15.87	13	20
311	Livet1A1161349SB2R19951A116	81.5	104	71	26	0.36	125.68	0.349111	30.2	17.95	13	22
312	Barke6A208	88.5	104	71	28	0.38	135.46	0.356474	36.88	17.12	13	23
313	Otira1A3121485SB2R19971A312	92	104	71	26	0.44	139.41	0.316841	40.78	14.75	13	24
314	Cocktail6A1061769SB2R20006A106	89.75	104	71	27	0.38	152.71	0.401868	38.92	14	13	25
315	Idumeja1A87	99.5	91	71	25	0.48	191.94	0.399875	41.64	16.3	13	26
316	SKEGLA_NGB16565_UCD2243A118	73.75	91	71	26	0.2	69.68	0.3484	37.06	19.78	13	27
317	Quench1A1322121SB2R20041A132	89.75	125	76	26	0.4	144.91	0.362275	31.74	15.24	13	28
318	KRIA_NGB16564_UCD943A105	70.25	104	71	28	0.15	51.17	0.341133	37.34	18.69	13	30
319	Concerto1A3832288SB2R20061A383	92.75	104	66	26	0.33	144.31	0.437303	39.12	16.1	14	1
320	Olympus1A3112701SB2R20121A311	93.75	104	69	29	0.41	149.47	0.364561	41.64	15.39	14	4
321	Tellus (6A357)	89.5	104	69	25	0.36	136.46	0.379056	35.34	15.79	14	6
322	Goldfoil1A56	108.75	104	69	29	0.46	136.42	0.296565	36.26	18.18	14	7
323	HeilsFranken22A193	94.25	104	66	27	0.45	137.98	0.306622	42.88	17.33	14	9
324	Imula1A90	94.75	104	66	27	0.35	127.36	0.363886	38.28	16.44	14	10
325	PflugsIntensiv22A278	99.5	104	66	29	0.48	137.79	0.287062	41.16	14.92	14	12
326	Quantum22A246	89.25	104	69	26	0.42	117.23	0.279119	44.9	14.02	14	13
327	Riviera1A1361203SB2R19921A136	84	104	66	27	0.39	134.49	0.344846	42.68	16.15	14	15
328	Scarlett32A4881361SB2R199532A488	80	104	69	27	0.3	126.46	0.421533	37.84	16.35	14	16
329	Stanza22A212	99	104	66	28	0.42	117.81	0.2805	40.36	17.52	14	18
330	Troon1A1611755SB2R20001A161	96.25	104	78	29	0.49	185.89	0.379367	47.72	18.37	14	19
331	Westminster7A3281939SB2R20027A328	99.75	104	66	27	0.4	204.47	0.511175	38.54	12.46	14	21
332	Corvette	76.25	104	66	26	0.21	71.94	0.342571	37.12	6.9	14	22
333	Cooper6A1081146SB2R19916A108	86.5	104	69	26	0.35	124.24	0.354971	37.78	16.24	14	24
334	BavariaAckermannsBavaria_WB	100	104	78	29	0.51	166.03	0.325549	40.64	14.71	14	25
335	Beatrix7A3682047SB2R20037A368	92.25	104	66	26	0.4	108.31	0.270775	30.08	15.2	14	27
336	Camton1297A383	99.5	104	83	26	0.26	53.4	0.205385	35.18	17.33	14	28
337	ChevalierD101307A367	128	125	76	28	0.38	118.91	0.312921	45.2	18.77	14	30
338	Common	104.25	104	71	26	0.42	135.83	0.323405	30.6	18.26	15	1
339	Donnes	80.75	91	71	29	0.16	61.52	0.3845	34.58	18.03	15	2
340	Earl	92.25	104	76	28	0.42	96.4	0.229524	40.8	17.89	15	3
341	Early Welsh	86.5	104	66	24	0.33	107.69	0.326333	31.46	14.92	15	4
342	Eunova-gebeizt	89	104	73	28	0.42	164.39	0.391405	44.28	17.91	15	5
343	Glasnevin 2	93.5	104	66	26	0.28	47.31	0.168964	37	17.33	15	6
344	Golden Archer	103.5	104	83	27	0.41	83.62	0.203951	49.44	14.67	15	7
345	Goldfield	74.5	104	71	27	0.34	123.59	0.3635	34.28	17.83	15	8
346	Haidd Garw	98	91	71	25	0.41	111.13	0.271049	31.32	16.82	15	9
347	Hen Haidd Eulli	111.25	104	71	26	0.39	58.19	0.149205	33.86	14.75	15	10
348	Kwassitzer Hanna	96.75	104	66	28	0.47	174.37	0.371	37.64	17.18	15	11
349	KWS Irina	108.75	104	71	28	0.49	123.76	0.252571	44.34	17.08	15	12
350	Mansholt, zweizeilig	78.5	104	66	26	0.46	160.09	0.348022	45.32	13.84	15	13
351	MFB 104	120	104	76	27	0.72	185.6	0.257778	41.8	16.12	15	14
352	Novosadski 294 (NS 294)	100.75	104	69	25	0.52	166.21	0.319635	42.22	15.25	15	15
353	Old Wilts Archer	103	104	73	25	0.64	204.73	0.319891	47.1	18.1	15	16
354	Pammers Hohenauer Vollkorn	76.5	91	71	27	0.35	69	0.197143	37.64	14.82	15	17
355	Plumage	91.25	104	76	27	0.42	167.39	0.398548	46.22	19.27	15	19
356	Plumage Archer	111.25	104	83	25	0.31	72.7	0.234516	42.6	16.04	15	20
357	Probsteiner Landgerste	102.75	104	83	25	0.28	105.37	0.376321	46.7	17.3	15	21
358	Scotch Annat	101.5	91	66	27	0.62	158.95	0.256371	43.56	16.07	15	22
359	Scotch Common	86.75	91	66	25	0.44	122.65	0.27875	42.08	16.83	15	23
360	Slovensky 802	87	104	69	27	0.34	69.14	0.203353	34.48	14.63	15	24
361	Standwell	71.5	104	76	25	0.28	125.65	0.44875	32.16	14.23	15	26
362	Turquoise	124	104	76	25	0.4	73.52	0.1838	43.72	20.01	15	27
363	Ursa-gebeizt	88.5	104	87	25	0.49	166.01	0.338796	43.26	16.79	15	28
364	lastrow2	95.75	104	71	24	0.28	99.32	0.354714	42.66	16.89	15	29
365	lastrow1	94.5	104	71	25	0.33	79.81	0.241848	47.92	13.7	15	30
A1	RGT_planet	95	87	66	27	0.34	147.59	0.434088	35.2	14.53	2	2
A10	RGT_planet	86	87	66	28	NA	100.47	NA	38.74	NA	2	29
A11	RGT_planet	90	104	71	NA	0.3	183.16	0.610533	40.22	15.28	5	2
A12	RGT_planet	93.5	104	71	NA	0.37	177.28	0.479135	39.96	16.77	5	5
A13	RGT_planet	94.75	104	71	NA	0.36	174.21	0.483917	35.22	16.79	5	8
A14	RGT_planet	91.25	104	69	NA	0.37	111.44	0.301189	34.94	13.67	5	11
A15	RGT_planet	92	104	69	NA	0.32	125.38	0.391813	35.76	17.87	5	14
A16	RGT_planet	90	104	69	NA	0.44	146.09	0.332023	38.3	14.95	5	17
A17	RGT_planet	90.75	104	69	NA	0.35	150.36	0.4296	36.84	15.63	5	20
A18	RGT_planet	88.75	104	69	NA	0.42	143.29	0.341167	37	16.74	5	23
A19	RGT_planet	92	104	69	NA	0.34	138.34	0.406882	37.74	16.54	5	26
A2	RGT_planet	87.25	87	66	27	0.39	159.95	0.410128	33.88	16.48	2	5
A20	RGT_planet	88.25	104	69	NA	0.35	105.23	0.300657	36.02	13.26	5	29
A21	RGT_planet	88.25	104	66	28	0.37	100.83	0.272514	36.5	14.64	8	2
A22	RGT_planet	97.75	104	66	NA	0.41	138.75	0.338415	35.5	15.74	8	5
A23	RGT_planet	93.75	104	66	NA	0.33	109.63	0.332212	40.64	15.16	8	8
A24	RGT_planet	92	104	66	NA	0.35	149.71	0.427743	38.26	13.28	8	11
A25	RGT_planet	91.5	104	66	NA	0.39	164.07	0.420692	37.94	17.97	8	14
A26	RGT_planet	85.75	104	66	NA	0.35	118.88	0.339657	38.62	15.2	8	17
A27	RGT_planet	84.75	104	66	NA	0.34	141.86	0.417235	40.32	15.76	8	20
A28	RGT_planet	88	104	66	NA	0.4	135.69	0.339225	38.92	16.47	8	23
A29	RGT_planet	90.25	104	66	NA	0.25	126.36	0.50544	42.74	13.72	8	26
A3	RGT_planet	88.75	87	66	27	0.39	82.38	0.211231	37.94	12.95	2	8
A30	RGT_planet	87	104	66	NA	0.31	94.82	0.305871	40.96	16.62	8	29
A31	RGT_planet	90.5	104	71	27	0.39	178.77	0.458385	40.86	14.16	11	2
A32	RGT_planet	92.75	104	71	27	0.46	164.34	0.357261	39.44	16.35	11	5
A33	RGT_planet	88	104	71	27	0.37	143.31	0.387324	42.52	13.2	11	8
A34	RGT_planet	92.75	125	71	27	0.44	161.19	0.366341	37.64	15.47	11	11
A35	RGT_planet	88.5	104	71	27	0.34	166.29	0.489088	42.64	15.76	11	14
A36	RGT_planet	90	104	71	27	0.43	167.37	0.389233	41.12	15.9	11	17
A37	RGT_planet	89.5	104	71	27	0.4	160.24	0.4006	39.96	12.58	11	20
A38	RGT_planet	88.5	104	71	27	0.43	208.37	0.484581	39.06	17.21	11	23
A39	RGT_planet	91.75	104	71	27	0.35	135.69	0.387686	40.44	16.54	11	25
A4	RGT_planet	91.25	87	66	27	0.39	132.34	0.339333	28.18	16.47	2	11
A40	RGT_planet	91.5	104	71	27	0.28	119.77	0.42775	42.16	13.61	11	26
A41	RGT_planet	90.75	125	71	27	0.45	166.34	0.369644	37.68	15.49	11	29
A42	RGT_planet	93	104	66	27	0.4	179.31	0.448275	40.36	11.63	14	2
A43	RGT_planet	92	104	66	28	0.45	163.04	0.362311	39.62	15.62	14	3
A44	RGT_planet	93.25	104	66	27	0.41	200.23	0.488366	37.02	16.05	14	5
A45	RGT_planet	88.75	104	66	28	0.48	162.62	0.338792	38.44	14.29	14	8
A46	RGT_planet	87.5	104	66	28	0.49	191.44	0.390694	39.48	13.22	14	11
A47	RGT_planet	88.25	104	66	27	0.4	169.73	0.424325	44.2	12.71	14	14
A48	RGT_planet	87	104	66	27	0.46	183.75	0.399457	39.9	14.37	14	17
A49	RGT_planet	85	125	66	28	0.29	224.6	0.774483	39.16	15.61	14	20
A5	RGT_planet	90.5	87	66	28	0.39	90.22	0.231333	32.88	13.54	2	14
A50	RGT_planet	87.25	104	66	26	0.3	142.56	0.4752	39.16	16.52	14	23
A51	RGT_planet	91	104	66	28	0.41	164.62	0.401512	40.68	15.28	14	26
A52	RGT_planet	92.5	125	66	27	0.39	172.11	0.441308	39.54	16.59	14	29
A6	RGT_planet	86.5	87	66	28	0.42	141.26	0.336333	36.4	14.72	2	17
A7	RGT_planet	86.75	87	66	27	0.32	128.28	0.400875	37.4	16.63	2	20
A8	RGT_planet	88	87	66	28	0.35	146.87	0.419629	40.72	13.51	2	23
A9	RGT_planet	85.75	87	66	28	0.37	106	0.286486	39.74	16.41	2	26
B1	Golden_Promise	73	91	69	24	0.24	102.14	0.425583	26.48	17	1	12
B10	Golden_Promise	78	104	69	25	0.32	140.31	0.438469	29.42	16.47	9	7
B11	Golden_Promise	77.25	104	69	27	0.18	101.96	0.566444	30.98	15.94	9	16
B12	Golden_Promise	76.25	104	69	24	0.32	157.65	0.492656	28.36	15.96	10	3
B13	Golden_Promise	71.75	104	69	24	0.29	133.2	0.45931	31.48	14.1	12	13
B14	Golden_Promise	75.75	104	69	24	0.3	122.32	0.407733	27.7	16.44	12	19
B15	Golden_Promise	74	104	71	25	0.3	114.6	0.382	28.96	15.81	12	30
B16	Golden_Promise	76.25	104	73	26	0.34	141.04	0.414824	29.46	16.51	13	7
B17	Golden_Promise	99	104	66	25	0.43	96.73	0.224953	37.64	14.68	15	25
B2	Golden_Promise	70.5	104	69	24	0.27	135.84	0.503111	28.4	14.25	1	20
B3	Golden_Promise	68.25	91	69	25	0.28	125.23	0.44725	29.5	16.83	1	27
B4	Golden_Promise	74.5	104	71	24	0.28	122.49	0.437464	26.54	12.91	3	4
B5	Golden_Promise	72.75	104	69	26	0.16	58.47	0.365438	26.98	15.65	4	18
B6	Golden_Promise	68.25	104	69	25	0.24	120.54	0.50225	27.68	15.54	4	22
B7	Golden_Promise	86.75	104	69	26	0.3	132.19	0.440633	31.92	13.85	7	3
B8	Golden_Promise	74.25	104	69	25	0.25	120.76	0.48304	30.76	16.73	7	30
B9	Golden_Promise	76.75	104	69	26	0.41	172.65	0.421098	29.72	17.33	8	10
C1	Propino	88	104	66	27	0.32	169.84	0.53075	37.12	14.51	1	18
C10	Propino	89	104	69	25	0.41	134.88	0.328976	42.44	14.3	9	13
C11	Propino	90.5	104	69	27	0.48	162.35	0.338229	43.86	16.74	10	9
C12	Propino	98	104	69	29	0.39	173.96	0.446051	42.04	14.84	12	4
C13	Propino	101.25	91	71	26	0.46	197.8	0.43	32.4	16.06	13	11
C14	Propino	92.75	104	71	26	0.39	92.71	0.237718	38.54	17.81	13	21
C15	Propino	98	104	71	24	0.35	114.6	0.327429	28.96	17.52	13	29
C16	Propino	96.25	104	71	25	0.6	192.91	0.321517	40.32	15.28	15	18
C2	Propino	89.75	104	71	26	0.31	138.97	0.44829	34.54	16.01	3	1
C3	Propino	92.5	104	71	26	0.31	137.61	0.443903	37.76	17.8	3	15
C4	Propino	88.75	91	69	27	0.39	161.25	0.413462	36.58	16.45	3	24
C5	Propino	95.25	104	66	28	0.37	136.73	0.369541	38	14.53	4	7
C6	Propino	91	104	69	29	0.34	163.54	0.481	36	14.13	5	28
C7	Propino	90.75	104	66	28	0.39	151.89	0.389462	34.98	13.98	6	4
C8	Propino	93.5	104	69	27	0.4	150.68	0.3767	35.16	16.85	7	27
C9	Propino	89	104	69	25	0.4	131.04	0.3276	41.64	13.88	8	19

## Sheet: Table S5
Table S5. Spatially corrected values for eight traits for the 2020 field trials
ID	HEI	FLT	YLD	SFM	TN	TKW	PRO	HI
1	116.389	69.0053	116.673	0.317213	27.3764	38.6222	16.5069	0.367807
2	97.2627	75.9782	104.256	0.349119	27.5909	34.8286	15.6005	0.298626
3	91.2364	72.9434	116.251	0.350081	25.0184	32.9687	16.0725	0.332069
4	103.268	70.9274	106.523	0.283945	26.1212	38.6571	16.1303	0.375152
5	104.971	75.9783	121.377	0.344275	25.4687	39.0906	15.9936	0.352559
6	97.1297	75.9539	111.171	0.33693	25.6039	37.0637	15.3521	0.329954
8	103.741	70.9964	118.777	0.340235	25.5871	34.9336	16.522	0.349103
9	92.9998	73.0047	131.549	0.340668	25.7199	35.7169	15.877	0.386149
12	114.187	70.9861	103.17	0.337791	26.5057	38.3197	16.0034	0.305425
13	117.285	69.0036	117.41	0.331893	26.3032	41.8812	16.4739	0.35376
14	95.0179	70.9841	121.072	0.355275	26.883	38.6685	15.669	0.340785
15	92.452	71.4845	131.989	0.459593	27.4458	36.9629	15.9691	0.287187
16	93.5959	70.9964	120.234	0.34888	26.0389	37.2591	15.5381	0.344628
17	107.889	69.0208	121.082	0.409919	28.2765	42.5047	15.9554	0.295381
18	85.5686	71.0017	113.67	0.347684	26.5436	39.5222	15.2287	0.326934
19	87.6614	68.9778	122.267	0.367033	26.8239	31.5096	15.3427	0.333122
20	93.6788	70.9963	134.399	0.366973	26.902	34.2853	15.7077	0.366236
21	88.6296	69.0053	101.324	0.29531	25.952	34.9535	16.2745	0.34311
22	89.9505	69.0301	148.917	0.394232	28.159	36.2022	15.6327	0.377739
23	92.9315	69.0038	89.0096	0.29809	25.4757	35.9336	15.2913	0.2986
25	92.761	75.9782	119.986	0.342598	27.3649	38.1697	15.9154	0.350223
26	108.417	75.8962	119.229	0.35985	27.1551	34.6085	16.0297	0.331331
28	91.704	68.9333	100.654	0.298363	26.1336	31.7811	15.2874	0.337354
29	95.6144	77.9003	108.947	0.34195	26.2516	37.3852	15.2348	0.318606
30	89.8345	68.9636	106.102	0.335798	26.8355	37.2174	15.9151	0.31597
32	92.8151	66.0202	118.076	0.301244	26.9451	37.0228	16.0368	0.391964
34	99.0622	77.9065	125.593	0.368352	27.4008	39.3096	15.4422	0.34096
35	106.373	68.9834	106.119	0.326568	27.1437	39.3604	15.7382	0.324953
36	95.5643	72.9808	113.628	0.352019	27.1965	36.0197	15.3537	0.322788
37	93.2118	66.6906	119.579	0.322657	27.2456	34.4879	15.5144	0.370608
38	88.4174	65.9774	128.792	0.352429	25.5804	36.5304	15.7214	0.36544
41	96.1307	68.9615	116.38	0.355938	25.2001	37.8216	15.6496	0.326967
42	91.2518	69.0005	120.304	0.350549	26.1539	31.4308	15.9738	0.343189
46	92.4023	82.8817	105.615	0.294757	24.8313	34.963	15.5598	0.358313
47	106.32	75.9829	110.087	0.364029	26.5142	41.1393	15.9956	0.302412
48	122.918	82.9077	100.416	0.380509	25.9105	42.2189	16.3081	0.263899
49	85.2273	70.9984	146.969	0.372184	26.6117	38.3771	15.5385	0.394882
50	113.3	75.9617	105.874	0.324916	26.5812	39.4194	16.0446	0.325851
51	106.028	75.9741	110.084	0.378531	25.9789	40.8018	15.8497	0.290819
52	110.512	71.0028	104.836	0.268738	26.6095	33.1285	15.9121	0.390103
53	97.3325	71.0158	133.965	0.392812	25.7755	36.2532	15.684	0.34104
54	95.8093	82.9139	95.9543	0.268458	26.2783	35.0321	16.2344	0.357427
55	87.3962	70.9984	102.581	0.303457	27.599	34.6477	15.5543	0.338042
56	95.2009	70.9406	140.781	0.381929	26.4817	35.3411	16.2267	0.368606
57	97.2592	75.9717	115.575	0.369912	25.814	38.1321	16.1756	0.312438
58	91.8732	82.9479	111.304	0.341883	25.837	35.3332	15.7147	0.32556
59	77.9143	71.9612	133.874	0.352701	27.5381	35.6454	16.1405	0.379569
60	103.333	70.9984	111.412	0.361023	25.89	34.037	15.8945	0.308602
61	95.0667	70.9408	121.994	0.342593	28.1965	36.6684	16.2282	0.35609
62	97.9622	71.0196	136.896	0.347251	25.3783	34.0095	15.561	0.394229
63	99.2699	70.9983	124.297	0.390215	26.2552	34.7003	16.0771	0.318534
64	96.9412	71.0031	119.45	0.338992	27.7484	41.2826	15.6074	0.352369
65	92.9072	70.9333	128.913	0.404963	26.6382	34.0589	15.4677	0.318333
66	78.5815	69.0047	105.364	0.321264	26.1317	32.2488	15.5809	0.327967
67	91.8694	70.362	119.537	0.364855	26.1227	36.9899	15.8136	0.327628
68	73.5836	69.0046	115.848	0.28671	25.4983	33.2503	16.1044	0.404061
69	107.605	68.9689	134.667	0.410279	28.3775	38.8477	15.986	0.328233
70	89.0021	69.0332	108.328	0.332661	24.7397	40.0254	16.1479	0.325641
71	85.4232	69.0045	122.657	0.333562	27.6781	33.5682	15.7438	0.367717
72	96.8051	68.9174	117.044	0.300015	26.6091	34.8418	15.7686	0.390129
73	93.1353	68.9856	131.025	0.379966	27.3221	34.5991	16.0654	0.344834
74	87.6902	68.9943	79.7649	0.244179	26.5536	29.6048	15.8076	0.326666
75	87.3926	65.9354	122.333	0.31607	27.3937	35.7941	15.878	0.387044
76	86.7122	68.9396	99.4816	0.288163	25.1543	33.4634	16.018	0.345226
77	82.8931	69.0017	120.804	0.338387	27.4091	35.3509	15.4683	0.356999
78	73.5985	68.984	116.579	0.359986	26.4703	32.1541	16.0079	0.323844
79	84.184	66.011	109.43	0.310866	27.1758	35.4545	15.8187	0.352016
80	83.8845	69.0166	93.1984	0.27732	25.9138	35.4038	15.9692	0.336068
81	89.5302	68.9394	134.528	0.349898	26.896	35.9008	15.5346	0.384477
82	94.1563	69.0017	121.421	0.32264	25.4872	38.7511	16.1255	0.376336
83	83.3705	68.9704	125.058	0.373507	27.5247	37.1392	15.7177	0.33482
84	97.2861	68.9853	125.779	0.340646	26.0046	39.2113	15.856	0.369236
85	91.5759	77.9561	98.5797	0.293182	26.1142	33.7239	15.5771	0.336241
86	86.3435	77.9741	110.38	0.303392	26.9222	31.5966	15.9403	0.36382
87	83.1391	67.3563	107.552	0.29576	26.377	37.5344	15.7501	0.363646
88	89.286	69.0018	148.542	0.387276	25.3459	40.758	15.9525	0.383556
89	89.7805	69.0227	127.547	0.337164	26.2841	38.0404	16.2031	0.378293
90	88.2632	69.0016	134.514	0.354744	27.7648	35.9919	15.7525	0.379184
91	82.1189	69.0043	102.056	0.328953	27.9476	29.3114	15.787	0.310244
92	92.448	69.0047	116.371	0.345862	26.6221	35.2495	16.0377	0.336467
93	83.2128	69.0059	111.672	0.315255	28.0935	38.7738	16.1325	0.354227
94	85.817	69.0466	106.679	0.31976	26.6385	32.448	15.8689	0.333622
95	77.3196	69.0046	111.579	0.296111	25.9896	35.3117	15.5209	0.376815
96	87.8031	68.978	126.29	0.358555	26.8605	36.7416	15.9973	0.352221
97	71.4245	66.0209	91.8531	0.266686	28.0674	33.4223	15.667	0.344424
98	92.0638	69.0045	136.651	0.355822	26.6209	34.7441	15.6628	0.384044
99	93.3264	68.9358	118.227	0.373635	26.7261	37.2141	16.0467	0.316423
100	96.988	70.9736	108.119	0.340434	26.7353	33.2539	16.1959	0.317591
101	94.8479	70.9326	134.835	0.400517	26.9381	35.7435	15.8211	0.336652
102	94.9784	70.9648	121.316	0.344488	26.2112	34.8074	16.0784	0.352163
103	98.4656	70.9972	108.746	0.335678	27.4611	35.375	15.5083	0.323959
104	86.3637	70.9825	117.555	0.307941	26.1491	33.458	15.9034	0.381744
105	88.2294	71.0125	100.024	0.298887	26.2925	32.5754	15.7292	0.334656
106	82.5837	68.9502	115.923	0.349462	26.3849	36.2196	15.3458	0.331719
107	93.7936	68.9895	124.231	0.328024	25.7902	36.9056	16.0971	0.378726
108	91.7678	68.99	135.012	0.350831	25.7478	38.9058	15.5651	0.384833
109	94.3424	68.9954	117.861	0.317891	26.7468	38.4667	16.1426	0.370759
110	75.8997	70.8999	120.911	0.277117	25.0523	29.058	15.6638	0.436316
111	98.5345	68.9483	115.73	0.338625	25.7832	35.8234	15.7324	0.341765
112	87.9141	69.0215	116.765	0.320254	25.7819	33.0108	15.8996	0.3646
113	92.7258	68.999	107.603	0.305979	26.3232	35.0587	15.9686	0.351668
114	95.423	68.95	130.843	0.321467	26.7903	36.6119	15.9681	0.407019
115	88.0219	69.0167	141.636	0.39926	27.4052	31.8497	15.7953	0.354746
116	101.02	69.0533	104.895	0.304924	26.6128	38.4146	15.8241	0.344004
117	105.356	72.9774	140.756	0.439995	27.4967	39.5783	16.162	0.319903
118	92.0072	68.9391	117.642	0.338054	26.4743	35.1482	16.1033	0.347998
119	90.1063	77.9616	107.839	0.3066	24.8127	39.2283	15.6061	0.351725
120	80.8034	70.9984	118.616	0.351987	26.824	29.9906	15.4917	0.33699
121	88.5757	68.9245	116.025	0.27993	27.3367	34.8704	15.6681	0.414478
122	84.1823	70.9983	95.5852	0.34827	26.6922	32.9095	16.1264	0.274457
123	85.094	69.0135	117.872	0.341538	26.4506	29.9875	15.679	0.345122
124	89.2084	68.9773	119.561	0.312273	24.8835	39.4712	15.7764	0.382873
125	90.7696	69.0046	108.595	0.326012	27.6302	36.8245	16.1491	0.3331
126	97.2168	69.0132	132.237	0.360707	26.6889	40.1901	16.1464	0.366606
127	90.7668	68.9477	129.696	0.347909	27.3552	38.3436	15.7956	0.372786
128	87.1452	69.0046	100.92	0.319095	27.4322	36.2032	15.8491	0.31627
129	82.1709	69.0003	133.81	0.341822	25.8574	32.4701	15.2835	0.39146
130	95.8689	72.9865	97.8579	0.337616	26.5732	30.4193	16.1148	0.289849
131	91.094	69.0046	133.214	0.409413	27.3589	37.0756	16.0318	0.325378
132	91.2025	69.0124	114.751	0.311215	26.8405	34.8347	16.273	0.368719
133	79.872	70.2372	113.237	0.307531	26.1721	36.8292	15.4259	0.368215
134	92.281	69.0046	102.275	0.290676	26.7133	36.3731	15.8415	0.351854
135	90.1326	68.9832	113.1	0.322228	27.4033	30.9034	15.8485	0.350996
136	89.271	69.016	125.128	0.335342	26.027	41.4901	15.3913	0.373135
137	91.5803	66.0139	100.588	0.306141	26.1924	36.8638	15.887	0.328568
138	109.446	75.9864	144.788	0.414297	26.1169	42.11	15.4984	0.349479
139	89.933	65.9867	101.803	0.303228	27.6797	34.2525	15.5715	0.335729
140	79.1387	69.0045	133.075	0.331362	24.8724	34.5805	15.7235	0.401599
141	99.8439	69.0226	104.787	0.319939	27.0773	37.3404	15.901	0.32752
142	84.0192	66.0596	97.0638	0.296158	26.8872	38.1639	15.9093	0.327743
143	94.1616	69.0045	137.678	0.377521	26.2403	33.368	15.7151	0.364689
144	92.1507	68.9874	123.789	0.327026	26.4989	35.0522	15.928	0.37853
146	83.4432	66.0139	126.478	0.327834	25.7548	36.0165	16.0794	0.385798
147	102.418	68.9276	115.716	0.34928	25.6862	40.1657	15.8073	0.3313
148	85.1226	68.9841	129.372	0.327314	25.4723	35.9706	15.3813	0.395253
149	75.5034	69.0017	133.131	0.338972	26.0914	38.1675	16.2411	0.392748
151	89.9384	69.0016	141.455	0.388553	27.6382	38.0473	15.8016	0.364057
152	86.7463	69.0244	111.543	0.299193	27.9152	41.3628	15.998	0.372813
153	105.273	70.9623	108.593	0.389064	26.8869	36.9425	15.7253	0.279114
154	95.829	69.0046	148.609	0.372364	27.0478	34.6589	16.188	0.399095
155	100.522	69.0086	103.304	0.366963	27.6886	37.6394	15.7369	0.281509
156	88.1412	68.9316	119.549	0.297943	27.6908	36.1249	15.9518	0.401248
157	98.1381	69.0046	118.238	0.352097	27.9049	41.083	15.4589	0.335809
158	100.699	71.004	127.17	0.352559	26.0701	37.5316	15.8362	0.360707
159	92.2221	68.9949	122.667	0.345765	25.7856	36.5501	15.8006	0.354772
160	90.1515	69.0046	119.654	0.334639	26.368	38.0542	15.9088	0.357562
161	86.9811	69.0239	106.628	0.316724	27.5814	36.4359	15.4271	0.336657
162	80.7102	69.7235	126.782	0.346694	26.5528	31.6658	15.3922	0.365689
163	85.1412	69.0046	109.619	0.336263	25.9672	36.1907	15.2959	0.325991
164	91.729	69.0089	128.442	0.354556	27.5612	37.2817	16.1647	0.362262
165	86.6526	69.0055	112.649	0.311998	25.4183	37.3669	15.5575	0.361056
166	88.8359	69.009	110.818	0.335481	26.3965	31.1066	15.9193	0.330325
167	86.8864	69.0013	124.864	0.349282	26.4559	36.1227	15.6933	0.357488
168	101.313	68.9992	122.049	0.362191	26.1075	37.9962	15.7284	0.336975
169	91.6597	69.0045	105.685	0.312705	27.2629	34.8451	16.0928	0.33797
170	93.1264	69.0245	123.975	0.342742	27.3382	37.3645	15.7944	0.361715
171	90.8236	69.051	136.67	0.330608	26.1751	38.2325	16.3253	0.413391
172	97.0414	69.0045	128.142	0.372877	26.1802	38.7739	15.6528	0.343657
173	87.2115	68.999	92.3316	0.357485	27.384	35.9728	16.025	0.258281
174	90.5771	69.009	125.852	0.368778	26.0474	38.9377	15.9823	0.341268
175	96.4143	68.9977	124.113	0.341365	27.1518	35.4662	15.9762	0.363578
176	90.9963	68.9174	140.874	0.341656	28.1911	34.7865	15.4487	0.412328
177	86.1168	70.9947	135.74	0.347577	25.3196	35.9916	15.8885	0.390533
178	90.1835	69.0313	142.538	0.389461	26.3248	36.5347	15.8599	0.365989
179	86.5438	65.9458	115.717	0.312558	26.8716	39.351	16.2438	0.370227
180	90.1578	68.9981	133.387	0.33259	26.6534	34.5136	15.4066	0.401056
181	71.0344	69.0116	94.4262	0.268139	28.4456	35.9496	15.8782	0.352154
182	84.8936	68.9956	105.477	0.286995	26.551	37.2245	15.7558	0.367524
183	92.6734	69.0314	123.647	0.350066	26.3807	41.4474	15.4916	0.353211
185	87.4192	66.0288	121.355	0.323417	27.1977	34.7086	15.5191	0.375227
186	89.7127	69.0093	97.2008	0.282381	28.2601	37.5274	15.62	0.344218
187	85.0169	69.0047	121.981	0.292916	25.3146	39.1849	15.7004	0.416438
188	86.9164	68.9174	121.005	0.324835	26.7467	38.4136	16.1302	0.372511
189	87.1994	69.0419	124.379	0.369828	26.3591	33.1994	15.6477	0.336315
190	90.8384	68.9848	110.348	0.309155	25.7132	34.7283	15.77	0.356933
191	84.1113	69.003	129.597	0.344282	26.4406	33.7886	16.0817	0.376428
192	93.943	77.8924	131.903	0.346239	26.2089	34.7113	15.9131	0.380961
193	87.3358	69.0039	110.818	0.299073	26.2708	35.2952	15.7167	0.370539
194	94.449	72.9921	138.069	0.392268	26.2516	36.1691	15.9517	0.351976
195	91.3101	69.0224	115.749	0.334713	26.4733	38.9247	16.0199	0.345816
196	97.5787	68.9964	120.763	0.320153	27.2499	40.4254	15.7159	0.377205
197	91.4377	69.0045	133.259	0.331363	25.2971	34.9062	15.5698	0.402154
198	88.43	69.0352	99.3389	0.371068	25.2272	31.3629	16.4137	0.267711
199	81.6738	69.0091	124.295	0.355109	25.5814	36.5368	15.9612	0.350019
200	82.1032	75.9802	127.666	0.373715	26.4951	28.6354	15.5852	0.341614
201	90.7887	75.9099	123.706	0.330383	25.6599	40.2693	16.2009	0.374431
202	82.1679	70.9984	121.034	0.325592	25.6345	35.3249	16.3395	0.371735
203	87.01	69.0137	144.863	0.371772	28.5912	33.6888	16.0639	0.389655
204	88.0096	69.0089	130.953	0.354065	25.9171	38.3515	16.0198	0.369857
205	77.5992	69.0358	134.841	0.327155	26.6855	31.2289	16.1876	0.412162
206	83.9764	69.0095	126.575	0.336347	26.551	33.8574	16.3322	0.376322
207	84.5554	69.0298	86.0862	0.326072	27.7021	34.0547	16.3583	0.26401
208	92.9155	72.9671	123.301	0.346824	27.3577	35.7082	15.6139	0.355516
209	88.1326	69.0046	121.271	0.336741	25.7408	38.888	16.0807	0.360131
210	89.5187	69.0115	138.131	0.373171	26.0702	35.6205	15.645	0.370156
211	85.9584	69.0037	119.256	0.354254	25.7744	34.6564	16.3081	0.33664
212	93.4674	69.0046	124.659	0.335741	26.1262	35.189	16.343	0.371295
213	85.9151	69.0161	103.56	0.315769	28.1286	39.2847	15.7601	0.327961
214	86.5567	69.031	122.242	0.347384	26.3483	35.6377	16.1682	0.351894
215	86.615	69.009	128.726	0.350448	25.2077	35.1753	16.0031	0.367318
216	87.9685	68.9719	122.01	0.346973	25.9543	39.1744	15.6649	0.351642
217	90.0489	71.0004	140.687	0.389488	26.5155	37.9627	15.7693	0.361211
218	96.81	75.9828	121.428	0.329779	25.8116	39.2636	15.3021	0.36821
219	78.9563	70.9107	125.96	0.344478	25.8045	34.6572	16.0259	0.365654
220	69.4522	69.0035	125.547	0.32067	26.551	31.1202	15.5023	0.391514
221	92.1664	68.9988	138.371	0.34029	27.6999	41.4163	15.6622	0.406626
222	89.3357	68.9907	119.171	0.406889	27.9141	37.6001	15.941	0.292882
223	79.7432	69.0045	110.892	0.300706	27.6616	37.3495	16.2228	0.368772
224	83.9739	66.0365	111.384	0.293349	26.131	36.6699	15.6899	0.379697
225	96.4671	77.8837	131.336	0.395767	28.0258	35.6324	15.2992	0.331852
226	87.0384	66.014	136.81	0.335133	25.8309	37.3671	15.9617	0.408226
227	87.1071	68.9375	145.035	0.338846	25.117	33.4211	15.668	0.428027
228	89.4612	69.0016	101.591	0.347777	28.087	35.3597	15.6032	0.292115
229	94.8564	69.0105	127.82	0.341929	26.0069	33.892	16.0442	0.37382
230	90.5197	68.9681	122.915	0.328981	25.9925	40.1101	15.9941	0.373622
231	86.6148	66.0139	141.077	0.382934	27.5207	38.7903	15.6799	0.368411
232	80.8012	66.0368	100.454	0.312747	26.2329	32.8044	15.9148	0.321199
233	96.3139	68.9305	130.899	0.341806	26.4921	39.4611	15.9959	0.382961
234	85.2895	66.0141	113.381	0.340099	25.5847	39.2241	16.253	0.333377
235	89.5485	66.0275	125.907	0.326461	26.8499	33.8429	15.7658	0.385672
236	85.4567	68.955	122.703	0.344239	27.3055	33.6278	15.4081	0.356448
237	90.4933	69.0046	122.658	0.342554	27.7297	41.2625	15.7219	0.358069
238	86.0064	69.0082	112.745	0.342182	26.8915	34.4352	15.7702	0.329489
239	85.2001	70.9961	126.244	0.349943	27.8931	39.6161	15.777	0.360756
240	84.8878	69.0046	110.69	0.337455	26.0151	35.2648	15.7781	0.328015
241	99.3285	71.0049	142.809	0.369142	25.5842	33.8467	15.8521	0.386867
242	82.4896	69.017	131.043	0.327169	26.8475	41.6298	15.879	0.400538
243	89.0604	66.0139	119.288	0.353725	26.5732	38.8579	15.2891	0.337233
244	94.2361	77.9485	119.928	0.372386	27.3223	38.7645	16.0765	0.322054
245	97.5977	69.0012	116.738	0.318325	26.0542	35.0089	16.1008	0.366727
246	93.1493	68.9943	118.698	0.351391	26.0998	35.6761	16.0612	0.337794
247	87.3099	68.9209	102.739	0.296518	26.7418	35.0605	15.5789	0.346486
248	78.4198	70.9966	116.39	0.327837	26.3478	35.961	15.3941	0.355022
249	84.1471	70.9299	102.877	0.332695	26.4481	32.2512	15.4423	0.309222
250	82.7832	75.9767	138.77	0.336618	25.2157	46.7529	15.8181	0.412247
251	87.7867	71.0198	114.351	0.3861	25.6573	38.9889	16.4687	0.29617
252	88.4815	72.8922	115.536	0.302974	26.4969	36.1472	15.5556	0.38134
253	85.8609	70.9863	141.51	0.352159	26.3338	33.6192	16.1475	0.401837
254	92.0992	70.9502	114.537	0.3593	26.2759	40.8671	15.9829	0.318778
255	87.4919	71.0016	106.026	0.329338	26.2776	32.9838	16.0325	0.321938
256	96.7135	70.9364	141.569	0.359362	26.2014	44.1952	15.5032	0.393945
257	89.8118	71.02	120.084	0.353735	26.333	35.5548	15.6356	0.339475
258	80.9424	70.9453	119.7	0.341584	26.177	38.3959	15.5767	0.350427
259	89.4237	73.0063	117.755	0.33648	26.3949	36.201	15.617	0.349961
260	88.1186	70.9303	154.956	0.360208	26.1818	44.343	15.5111	0.430185
261	90.3357	70.9988	109.681	0.313171	25.6763	31.6222	15.6768	0.350227
262	83.462	70.9914	98.0772	0.281014	27.075	35.8908	15.5466	0.349012
263	86.7649	70.9976	114.974	0.343175	26.2426	37.9243	15.8365	0.335029
264	79.5029	70.9579	122.155	0.316054	25.6803	36.6075	15.9031	0.386499
265	94.6373	70.9949	134.839	0.354712	26.4447	35.0912	15.8803	0.380138
266	89.3252	70.9142	138.897	0.402206	25.5903	37.9545	16.0515	0.345338
267	83.2798	70.9925	120.826	0.305385	26.8665	35.0471	15.5261	0.395652
268	96.3696	70.9954	108.966	0.339234	25.2997	39.5667	15.9961	0.321211
269	87.4465	70.9542	127.429	0.341483	27.1149	33.0643	16.1028	0.373163
270	88.348	70.9954	138.534	0.364332	26.7942	35.7427	15.6131	0.38024
271	92.0346	71.0089	115.535	0.341593	27.0489	36.4668	15.9141	0.338223
272	85.3456	70.9007	122.086	0.326684	26.7992	34.8907	15.4758	0.373713
273	86.0836	70.9955	107.692	0.32234	26.0068	35.681	15.4419	0.334094
274	91.6266	70.9853	95.7103	0.304042	25.986	34.8168	15.8527	0.314793
275	88.3464	70.9599	150.538	0.382811	27.9126	37.7339	16.375	0.393245
276	94.6466	70.9923	123.836	0.33219	26.9951	39.3399	15.5634	0.372786
277	83.403	70.9961	107.601	0.351803	28.0226	31.2888	15.9654	0.305857
278	83.279	70.9955	112.199	0.343696	27.0741	35.622	15.8392	0.326448
279	93.1598	71.009	126.909	0.335691	26.9306	36.9696	15.5421	0.378053
280	93.1564	70.9565	134.731	0.37707	25.2161	34.7275	16.1491	0.357311
281	83.3344	70.9954	108.618	0.290528	28.0199	33.1779	15.8071	0.373865
282	97.1207	70.9995	138.529	0.366379	28.1312	38.1056	16.1647	0.378103
283	89.8505	70.9955	133.793	0.349169	27.5315	36.4455	15.4615	0.383177
284	90.657	70.9926	143.202	0.366005	26.6711	37.5968	16.3465	0.391258
285	82.4166	70.9889	111.324	0.326343	25.8834	30.5899	15.5105	0.341124
286	87.0865	70.9954	107.514	0.357983	27.9955	34.4186	15.8633	0.300332
287	85.2727	70.9932	119.467	0.331873	27.0611	35.4623	16.0642	0.359979
288	89.0672	70.9936	113.352	0.316027	27.1332	36.6882	15.4251	0.358678
289	84.9781	70.9954	124.485	0.333238	27.1864	39.7396	15.6026	0.373562
290	88.2437	70.9654	133.178	0.355013	25.6905	34.842	15.7462	0.375137
291	98.4255	70.9914	142.937	0.391951	27.8325	40.6365	15.9868	0.36468
292	85.4408	70.9923	110.793	0.332968	27.6676	35.0174	15.6431	0.332745
293	98.5206	70.9908	114.617	0.313973	25.8176	39.3313	16.1149	0.365055
294	86.4524	70.9954	113.96	0.342802	25.8221	36.2498	15.9598	0.332436
295	87.9624	70.976	135.266	0.345778	26.0822	35.2372	15.2436	0.391195
296	94.7967	70.9881	102.018	0.320597	26.1606	32.6642	16.0487	0.318213
297	89.744	70.9954	128.434	0.351778	26.4249	36.3785	15.8909	0.3651
298	85.5847	71.0024	124.642	0.307958	26.1068	38.6271	15.3771	0.404736
299	87.9416	70.9955	135.528	0.344402	24.6267	42.0183	15.5957	0.393516
300	92.1765	70.9857	120.141	0.351931	26.9136	36.8548	16.0121	0.341377
301	91.0977	70.9679	96.9823	0.313878	27.05	33.2345	15.9405	0.308981
302	91.9049	70.9934	95.8963	0.326028	26.0443	39.8101	15.4568	0.294135
303	88.7069	70.9257	118.96	0.359635	25.0676	40.7845	15.5277	0.330781
304	96.968	70.9955	143.826	0.383652	26.5529	40.9831	15.5094	0.374885
305	99.1624	71.0024	128.999	0.358552	26.5411	39.433	15.7197	0.359779
306	89.0988	70.9654	123.711	0.364072	25.6901	35.5688	16.02	0.339798
307	91.363	70.9954	113.208	0.316166	26.5122	36.628	15.4212	0.358065
308	94.1216	70.9957	116.737	0.364289	26.667	32.5851	16.2243	0.320451
309	89.1811	70.9257	137.749	0.350466	25.9252	33.526	15.4112	0.393045
310	90.3063	70.9955	137.789	0.352204	24.6487	36.9844	15.8441	0.391219
311	82.858	70.9883	134.451	0.346933	26.2017	32.2045	16.2313	0.387541
312	88.7259	70.9954	125.653	0.34921	27.5748	36.8277	16.051	0.359821
313	91.7005	70.9913	121.116	0.377467	26.1978	38.811	15.639	0.320867
314	88.1551	70.9916	122.451	0.331468	27.1413	36.4957	15.5236	0.369421
315	97.429	70.9954	150.715	0.416088	25.7314	38.6765	15.9168	0.36222
316	74.7659	70.9717	85.159	0.245595	26.4204	37.7682	16.5234	0.346746
317	88.0576	70.99	140.897	0.38277	26.9621	35.2417	15.7194	0.3681
318	69.3271	70.9257	97.4681	0.245727	28.1232	38.8265	16.3202	0.396652
319	92.0776	70.9912	123.466	0.332737	26.2486	37.2694	15.8764	0.371062
320	91.3224	70.9893	122.344	0.358641	27.9886	39.9349	15.7512	0.341131
321	88.0364	70.9994	113.764	0.330501	25.4425	35.7255	15.8312	0.344216
322	104.637	70.9272	120.427	0.374446	28.177	36.7011	16.2389	0.321612
323	92.62	70.9876	122.921	0.37043	26.6037	40.5625	16.0904	0.331833
324	92.1727	70.975	113.362	0.31045	26.6216	36.9539	15.9367	0.365153
325	97.259	70.993	120.938	0.381758	27.8868	37.8442	15.6818	0.316793
326	88.1332	70.9453	110.708	0.35754	26.006	39.0997	15.5239	0.309638
327	84.3991	70.9994	118.389	0.358806	26.8934	38.2739	15.8909	0.329951
328	80.7868	70.9733	111.889	0.294391	26.8304	35.8104	15.9196	0.38007
330	94.6388	70.9453	131.481	0.420947	27.8469	44.1501	16.2804	0.312346
331	97.8171	70.9898	153.556	0.401284	26.7794	37.1487	15.2415	0.382662
332	78.534	70.9894	86.5756	0.284871	26.4271	37.1784	NA	0.303911
333	87.0243	70.9916	116.829	0.339392	26.2734	36.1345	15.9064	0.34423
334	97.2634	70.9917	136.737	0.422023	28.0377	38.2654	15.6421	0.324004
335	90.7905	70.9777	119.624	0.377517	26.0639	31.1212	15.71	0.31687
336	96.3166	70.9906	82.7572	0.285955	26.3357	35.3789	16.0946	0.289407
337	120.308	70.9453	116.363	0.364538	27.6834	41.4319	16.3349	0.319208
364	93.6004	70.9888	143.329	0.3715	26.6095	37.5034	15.7285	0.385812
365	91.1449	70.9981	148.917	0.378992	27.273	38.4601	15.2613	0.392929

## Sheet: Table S6
Table S6. Spatially corrected values for nine traits for the 2021 field trials
ID	TN	FLT	RIP	HEI	SFM	YLD	TKW	PRO	HI
1	6.57556	67.3429	124.4	150.508	0.297446	80.0961	48.992	17.6994	0.26928
2	7.37655	75.7264	124.072	123.106	0.308244	97.1844	50.9955	13.9191	0.315284
3	6.91477	72.2488	123.585	130.562	0.274235	83.3214	45.4233	14.5208	0.303832
4	7.76914	79.9657	NA	125.12	NA	NA	52.0958	15.7724	NA
6	7.72517	69.2164	124.079	131.799	0.275217	90.7488	50.589	14.8316	0.329735
9	7.05305	70.644	124.64	110.365	0.268949	87.3838	46.1481	13.933	0.324909
15	7.22877	64.5047	122.115	109.685	0.30074	102.762	51.8941	13.3612	0.341697
17	6.60162	62.0405	121.367	140.937	0.25455	79.1185	49.5507	17.1546	0.310817
18	6.90416	64.5615	124.04	113.049	0.265252	84.3051	46.5462	15.247	0.31783
19	7.39415	61.3545	124.557	114.001	0.268489	90.8193	44.6783	15.13	0.338261
22	7.07515	64.1102	123.689	117.568	0.31725	100.003	47.2625	13.3975	0.315219
23	7.26372	65.468	120.534	126.558	0.266314	86.5181	52.2465	13.5272	0.324873
25	7.61859	74.6818	124.142	112.681	0.294549	92.7144	50.7079	14.3684	0.314767
26	7.39025	74.0648	123.976	134.133	0.308931	86.8768	49.1101	15.5516	0.281217
28	7.38913	66.8598	124.81	97.5591	0.262643	80.5639	45.4288	14.5297	0.306743
30	7.41821	62.3647	120.427	107.986	0.271135	91.0737	48.873	15.3645	0.335898
32	7.3881	68.2656	124.825	115.751	0.336957	92.5804	47.5484	14.6946	0.274754
34	7.57949	72.618	124.897	119.627	0.273375	80.666	49.1823	16.3039	0.295074
35	6.89356	68.9253	122.154	146.855	0.255742	88.3911	52.9693	15.4786	0.345626
36	7.8672	72.9591	124.229	132.798	0.292899	87.1508	51.7707	14.1631	0.297546
37	7.05056	62.1151	122.761	129.063	0.287156	101.314	47.0816	14.584	0.352818
41	8.54736	67.9267	123.652	125.389	0.297228	91.0973	51.7616	14.6792	0.30649
46	7.08685	74.749	124.118	127.981	0.29017	95.3111	51.2263	14.076	0.328466
48	7.53932	75.2893	123.134	132.676	0.341507	88.4228	46.9518	15.8232	0.258919
53	7.05923	66.2839	124.017	130.998	0.259186	75.04	45.4531	14.7645	0.289522
54	7.22835	74.1961	123.334	127.715	0.296195	90.748	51.4317	13.1633	0.306379
55	7.12139	66.482	NA	111.156	0.285361	92.1309	46.9538	13.3757	0.322857
56	8.40914	63.9449	122.994	107.478	0.3082	100.556	52.8485	13.6236	0.32627
58	7.5643	73.708	123.62	136.323	0.279761	100.805	51.2297	12.2123	0.360325
60	7.90669	NA	122.303	129.471	0.264351	93.3053	45.2633	14.5689	0.35296
61	6.75301	63.0557	122.191	124.267	0.2481	82.9826	47.6277	15.5257	0.334472
62	6.77038	62.6426	123.365	117.595	0.305943	101.345	48.3082	15.7555	0.331254
64	7.40022	64.6075	123.786	129.769	0.293962	97.4566	53.3392	15.2089	0.331528
65	7.29559	64.0796	121.393	120.128	0.266733	103.7	48.7132	14.3119	0.388778
67	7.43134	79.846	124.136	108.672	0.32587	99.5797	45.2211	15.0989	0.305581
68	7.38551	63.2346	120.789	109.621	0.286463	106.792	51.8288	13.567	0.372796
69	NA	68.5223	121.722	121.741	0.290573	99.6671	49.2463	13.7562	0.343002
70	7.89172	64.0551	124.21	124.266	0.255737	83.15	49.2784	16.2932	0.325139
72	6.91416	65.204	123.399	122.398	0.280012	97.1746	45.4453	14.7298	0.347037
73	7.08313	66.0725	NA	120.139	0.275762	98.364	47.8887	13.5154	0.356699
75	7.0777	65.4473	124.606	107.093	0.258339	87.24	50.8756	14.302	0.337696
76	7.02796	66.7745	122.177	115.082	0.238515	88.6185	46.5679	13.3848	0.371543
77	7.42577	66.4411	122.552	107.919	0.274883	93.9374	49.3089	13.9131	0.341736
78	7.69621	67.8018	122.364	102.763	0.25916	96.0252	48.1182	12.701	0.370525
82	7.06693	66.8154	121.11	125.851	0.274123	103.253	49.0723	14.3641	0.376665
84	7.0997	67.1686	122.905	124.125	0.29953	101.841	55.4334	14.0066	0.340001
85	7.56226	73.5487	123.657	116.824	0.301837	107.932	51.6133	14.0114	0.357585
87	6.94762	62.3667	120.974	109.965	0.292096	110.443	49.014	14.149	0.378105
88	7.40898	70.8465	123.435	122.43	0.334092	114.297	53.7513	13.8956	0.342114
93	7.07356	62.1056	120.785	108.109	0.249476	95.5845	51.9509	13.0713	0.383141
94	7.422	62.1787	123.094	95.2761	0.258923	90.45	47.3219	13.8866	0.349332
95	7.27454	67.6175	122.942	113.365	0.283532	104.207	51.6178	13.4581	0.367531
96	7.07132	66.529	123.427	94.0584	0.272943	98.0777	50.9145	14.0506	0.359334
98	7.3638	66.0473	122.512	103.348	0.248203	93.671	45.8477	13.3762	0.377397
101	7.23865	63.4049	121.61	107.013	0.285816	103.629	47.7897	13.8387	0.362571
102	7.06584	62.517	122.663	108.964	0.281584	99.6728	48.279	13.9392	0.353972
103	7.68559	70.9737	124.131	104.063	0.266636	93.0019	48.1889	14.0406	0.348797
105	7.71902	67.0928	123.907	109.021	0.297513	115.391	47.4418	14.0839	0.387852
106	7.07094	62.4212	120.994	108.788	0.262174	95.5519	51.8304	13.2253	0.36446
108	7.87619	61.7052	123.378	104.507	0.271209	90.1968	52.581	15.2121	0.332573
109	7.06144	67.8747	124.356	95.6333	0.277339	98.9334	50.832	13.715	0.356724
110	7.04875	64.2592	118.939	82.9939	0.25417	116.412	45.602	13.181	0.458008
112	7.03492	66.0759	123.448	103.438	0.281528	102.411	49.7137	12.8875	0.36377
113	7.23031	66.1046	121.755	108.176	0.262387	95.7681	50.8126	14.655	0.364988
115	6.92001	61.5416	123.544	104.352	0.260343	91.1957	46.9071	12.8825	0.350291
116	7.24461	69.2427	120.37	105.707	0.274178	99.615	51.6961	13.0388	0.363322
117	8.37345	63.2425	122.749	99.4101	0.283935	107.979	57.4983	13.7747	0.380296
118	7.39802	64.5621	120.112	108.66	0.272438	99.4906	50.9403	14.2436	0.365186
120	7.2014	73.2727	125.029	94.6034	0.25698	92.4818	45.1065	14.0486	0.35988
121	7.55454	63.3023	122.345	100.951	0.252566	91.7453	50.95	13.9126	0.363253
123	7.5665	67.522	123.553	100.144	0.287868	101.957	49.241	12.2948	0.354181
127	7.20697	66.4334	122.538	101.179	0.271618	107.517	52.1574	14.3731	0.39584
128	7.91914	75.677	NA	106.263	0.310208	100.058	48.965	13.8108	0.322553
129	6.92154	66.2182	123.833	100.72	0.274594	100.841	41.2612	12.9611	0.367238
131	7.35538	67.6186	123.587	102.496	0.241541	79.7417	51.1215	14.5847	0.330137
134	7.42591	63.6073	120.355	108.785	0.283945	109.016	49.3153	14.6043	0.383933
136	7.21399	66.101	122.323	116.704	0.287313	101.543	55.3999	12.4969	0.353422
137	6.91412	63.4474	121.715	107.187	0.287918	103.723	50.2059	13.3929	0.360252
138	7.42702	67.5181	123.782	119.072	0.261766	98.1107	55.2794	14.9013	0.374803
140	7.75146	69.4298	124.261	100.136	0.255194	93.6715	45.2436	14.3494	0.36706
141	7.23325	65.899	121.338	112.919	0.267567	104.754	46.6776	14.3312	0.391505
142	6.90637	62.0628	121.156	101.088	0.274213	102.686	55.9675	13.2266	0.374475
143	7.56294	66.9578	123.476	112.182	0.270332	94.4676	46.4653	13.3153	0.34945
146	7.09793	64.2585	122.327	101.265	0.268424	96.8387	49.4237	14.595	0.360768
147	7.71898	62.1316	123.13	108.659	0.288024	99.7516	53.35	13.9857	0.346331
148	7.37685	67.5518	123.258	113.064	0.245296	76.1349	53.2853	13.9062	0.31038
152	7.22411	60.66	123.708	96.6257	0.277301	105.093	52.0915	13.4281	0.378986
153	7.40508	64.9973	124.064	114.448	0.265568	94.9736	49.4703	14.1546	0.357625
154	7.56148	65.7371	123.736	105.128	0.289394	104.117	49.0843	12.9009	0.359777
156	7.05363	62.5568	120.927	103.601	0.28168	106.446	53.4599	13.6796	0.377898
157	6.92736	66.6926	125.056	105.74	0.289723	103.711	58.8939	12.8312	0.357966
158	7.10013	65.8493	124.428	124.203	0.320608	109.474	55.1008	14.0495	0.341456
159	7.20113	60.803	119.305	96.9613	0.267228	110.885	48.2135	13.1703	0.414944
163	7.40328	62.2967	120.944	97.8409	0.28311	101.705	51.5202	12.9849	0.359241
164	7.08084	62.382	121.208	99.2313	0.251942	101.016	51.9175	13.3601	0.400949
165	7.91365	64.5205	123.289	102.703	0.266673	94.1188	51.8096	13.2639	0.352937
166	8.05678	67.6615	123.686	106.294	0.247765	84.1278	50.7133	14.4385	0.339547
168	8.20882	68.369	124.215	117.965	0.274561	92.4186	53.8461	14.2148	0.336605
169	7.73246	64.4957	120.579	102.825	0.254207	90.8965	51.6583	14.3706	0.357569
171	7.39071	66.7084	123.535	94.8824	0.304133	98.5489	53.4011	14.1716	0.324032
172	7.41324	67.3277	121.391	116.509	0.289033	104.477	51.3569	14.7136	0.36147
173	6.89235	63.6317	121.555	95.4079	0.245674	92.7731	49.9145	13.4534	0.377627
174	7.25581	65.1018	124.114	102.957	0.259014	89.9316	53.3204	13.4564	0.347207
176	7.24979	66.911	124.165	110.998	0.286377	103.544	51.4832	12.9238	0.361566
178	6.8895	63.2406	122.405	101.88	0.292441	110.693	48.0669	13.8276	0.378513
180	6.73972	68.2156	124.645	118.407	0.268934	95.5487	47.9944	13.9886	0.355287
181	6.90989	53.8624	123.318	88.1829	0.273756	90.5579	52.0108	16.835	0.330798
182	7.22361	61.0947	122.805	118.504	0.23078	76.2243	53.8332	15.1027	0.33029
183	7.88572	74.7348	124.581	101.57	0.30905	103.397	50.3967	16.2593	0.334563
185	7.04891	62.9641	121.494	100.319	0.265667	94.3846	47.5543	14.1931	0.355274
186	7.89018	67.8224	124.296	104.188	0.264047	89.8669	52.8272	13.993	0.340344
187	7.39226	65.6154	120.934	92.5576	0.264376	93.4211	50.4669	14.319	0.353364
189	8.23094	71.781	124.228	103.572	0.264219	89.3082	46.9825	15.0171	0.338008
190	7.38605	71.2819	123.889	97.4769	0.256345	87.0991	43.5774	14.2394	0.339773
193	7.61745	62.3159	125.688	99.6854	0.271457	102.413	46.2174	13.8765	0.377273
196	6.74786	62.5222	122.511	111.949	0.264056	96.3149	54.3498	13.8166	0.364752
197	8.10505	65.3763	124.807	106.544	0.285822	99.5695	48.4637	13.8227	0.348362
198	NA	68.0154	124.153	97.1902	0.297358	101.434	47.3943	13.1161	0.341117
200	7.37761	69.0915	124.972	95.2957	0.245643	89.9422	42.7563	13.3952	0.36615
201	6.72345	67.4783	122.454	90.7303	0.243281	95.4089	51.0504	13.4844	0.392176
203	7.10832	61.954	122.776	101.485	0.285195	110.929	51.84	13.6989	0.388958
204	7.09275	64.1581	123.502	97.2017	0.255903	94.2495	54.6395	13.512	0.368302
205	7.08542	63.0178	122.114	95.459	0.27947	116.425	44.9218	12.917	0.416591
206	7.26491	61.1017	121.036	104.274	0.270849	103.25	51.761	13.8594	0.381209
207	7.40833	67.2922	121.839	97.6913	0.275496	97.916	49.3681	13.9051	0.355417
208	7.39219	69.7726	122.369	108.602	0.26302	100.617	46.7689	14.2393	0.382546
209	6.75991	62.4568	123.687	101.635	0.257274	88.5413	51.8895	13.4843	0.344152
210	7.25125	66.4109	124.706	98.5476	0.294188	101.645	51.3153	13.8025	0.34551
211	6.88796	63.4867	123.638	94.5131	0.254814	94.9544	50.5965	12.596	0.372642
213	7.21222	60.6336	121.355	97.5687	0.26475	103.534	51.3306	14.6241	0.391064
214	6.88941	63.7726	122.561	93.6605	0.293374	110.078	53.5237	13.138	0.375215
215	7.39499	62.8307	125.401	99.102	0.284114	104.976	51.9419	13.89	0.369487
216	9.71444	69.8907	123.951	102.169	0.264366	85.2101	51.1185	14.2469	0.322319
218	7.94074	68.2833	121.323	114.1	0.297562	107.221	54.4076	13.6276	0.360331
219	7.72281	71.7915	123.696	96.3902	0.304849	109.598	49.1967	13.4349	0.359515
220	7.41922	62.1149	120.575	85.6224	0.251929	102.435	44.7434	14.0419	0.406601
221	8.04818	67.9662	120.476	89.4725	0.246148	96.2657	47.9481	14.9622	0.391089
222	7.05954	64.7189	122.862	89.4478	0.256989	85.213	50.3874	13.8895	0.331582
223	7.26326	61.7157	124.078	89.5121	0.27515	108.114	50.0748	13.9032	0.392928
224	6.85965	61.3432	121.47	97.9344	0.264581	100.87	47.4772	14.3026	0.381242
225	7.90121	68.3965	123.902	95.9608	0.252899	86.4839	47.534	13.2163	0.34197
226	6.92639	61.7051	121.156	106.638	0.287904	97.2293	52.2601	13.2349	0.337714
228	7.72994	67.446	123.641	99.7196	0.293309	109.466	52.1265	13.8279	0.373209
229	7.09195	68.0383	121.875	90.812	0.262688	95.3358	46.1445	13.8045	0.362924
230	7.23459	62.4952	121.453	109.928	0.287579	101.685	54.4285	14.1133	0.353591
231	7.23691	61.119	122.868	105.474	0.299434	99.9742	50.6656	12.968	0.333877
232	8.06099	65.3246	123	97.337	0.306678	113.247	50.8095	14.8749	0.369271
233	7.23728	67.7987	123.651	120.69	0.303385	107.5	51.5562	14.808	0.354336
234	7.08012	67.0639	122.319	94.7231	0.273029	98.5841	53.293	13.4843	0.361076
237	7.74154	63.4806	124.202	93.7109	0.260527	95.9205	56.6373	13.9244	0.368179
238	7.06753	63.3155	123.87	84.5369	0.254645	99.3647	45.5742	13.0791	0.390209
239	8.04282	63.9807	124.993	83.2057	0.282112	101.127	49.8037	13.5755	0.358464
240	7.73221	68.6685	123.346	89.6072	0.268456	99.4342	49.7883	12.8177	0.370393
243	7.23996	62.5508	124.426	89.4732	0.2688	101.948	51.5662	13.0354	0.379271
244	7.57462	68.4286	122.985	105.454	0.269393	95.3551	51.2401	13.0022	0.353963
245	7.41126	66.4334	123.937	106.645	0.281884	105.526	49.6475	13.1073	0.37436
246	6.94127	64.1943	121.96	101.49	0.273941	98.147	53.6162	13.1759	0.358278
248	6.57084	67.7295	122.925	93.9817	0.265861	99.9328	48.1451	13.4793	0.375884
249	7.42017	64.0794	124.537	93.6907	0.287549	116.698	49.2307	12.9921	0.405835
250	6.91831	64.7206	125.829	86.4975	0.26333	89.9395	55.112	12.5657	0.341547
251	7.25953	62.9121	122.198	95.3336	0.28876	103.244	51.7588	14.6312	0.357541
252	8.38349	NA	NA	92.0955	0.275881	92.097	53.1375	15.2617	0.333829
253	7.226	61.5317	121.925	88.5629	0.269551	108.748	55.8577	13.8317	0.403441
254	6.74463	62.3834	122.11	110.027	0.257249	94.31	50.5096	14.5154	0.36661
255	7.57647	62.7093	122.103	98.442	0.282915	101.114	44.7546	14.1544	0.357401
256	6.94572	73.2839	124.727	117.211	0.293485	97.5149	52.9832	14.4573	0.332265
258	8.02198	63.6183	121.901	86.375	0.28503	100.681	51.8936	13.8577	0.353228
259	7.74103	67.088	124.858	98.6248	0.284814	106.96	53.9693	13.2535	0.375542
260	7.28493	66.1909	123.511	98.6506	0.291505	116.634	55.919	14.2052	0.40011
261	7.06649	64.147	122.891	117.346	0.266143	93.2583	49.3319	14.159	0.350407
262	7.69381	68.9937	123.784	92.8634	0.265238	95.6021	47.4894	14.121	0.360439
263	7.42124	63.8514	122.41	86.1316	0.255174	96.8483	46.5505	13.7875	0.379538
264	7.42399	60.8235	124.348	85.3875	0.271874	96.5229	47.5612	13.8834	0.355028
265	7.38569	69.0322	123.74	103.415	0.271598	102.17	51.9315	13.8143	0.376181
267	7.42491	66.8033	122.616	91.6745	0.266162	96.6355	48.447	13.9424	0.36307
268	7.53835	62.4946	123.786	117.307	0.312616	116.057	51.3889	13.3268	0.371246
270	7.45504	68.0342	124.813	98.2773	0.281933	96.5955	51.0668	13.0182	0.342618
271	6.90864	62.6927	121.741	100.432	0.268316	97.4184	54.3303	14.1405	0.363073
272	8.0474	63.9915	122.558	90.0568	0.266544	101.087	52.6579	13.9742	0.379251
273	6.74841	61.3459	123.623	87.9523	0.287417	109.486	50.1978	13.7989	0.380932
274	6.77308	62.2086	121.227	105.282	0.279591	100.253	53.3531	13.2734	0.358569
275	7.86216	66.0746	120.868	92.2624	0.258024	98.5281	47.7722	14.2134	0.381856
277	NA	NA	NA	80.2991	NA	NA	46.6829	15.2772	NA
278	7.06496	62.8551	122.098	101.237	0.267963	97.3178	48.179	13.8256	0.363176
279	6.90533	66.765	121.51	103.8	0.281016	92.2183	50.3664	12.791	0.32816
280	7.56823	68.3276	124.216	95.2469	0.280475	104.885	49.6934	13.5053	0.373953
282	7.39343	64.9715	124.094	97.6736	0.284029	109.904	49.9869	13.5197	0.386947
283	7.09274	64.506	122.519	96.7065	0.269241	98.5332	55.3925	13.6209	0.365966
285	7.06384	67.3122	123.967	93.3024	0.299609	106.95	44.2481	11.8013	0.356964
286	7.22424	62.5535	124.054	100.078	0.260142	95.075	46.5446	13.1126	0.365473
287	7.53771	67.4244	123.322	90.8539	0.265816	96.2951	50.3974	13.3395	0.362262
289	7.57895	62.2456	124.126	89.1329	0.294654	111.426	53.0494	13.5187	0.378159
290	7.0935	63.2627	123.993	103.783	0.253819	91.055	50.2482	12.5628	0.35874
291	7.88359	67.9797	123.675	92.338	0.250983	93.1802	49.4437	13.5351	0.371261
293	7.57391	63.1673	121.638	105.872	0.274092	97.4616	52.0955	14.1808	0.35558
294	7.59983	63.4016	120.311	98.1331	0.259682	104.115	46.6945	12.9799	0.400933
297	7.3768	65.4154	123.958	92.147	0.272727	87.9888	49.8425	14.2549	0.322626
298	6.92049	66.2537	123.216	94.0966	0.270416	99.4492	49.1536	13.7083	0.367764
300	6.91036	64.6607	123.371	99.6584	0.290597	98.0056	51.1339	13.8588	0.337256
301	7.5835	67.2492	122.026	94.1659	0.286154	112.687	45.7555	13.025	0.393799
302	6.73147	59.7742	120.459	108.374	0.260875	97.0778	55.4043	14.345	0.372124
303	7.25216	61.9613	121.952	103.043	0.266811	96.436	56.3379	13.0352	0.361439
304	8.07148	64.1679	122.016	97.2278	0.288031	110.973	51.2116	14.3115	0.385281
305	8.05243	61.8357	NA	116.396	0.312192	96.882	50.0209	15.8199	0.310328
306	7.35538	68.0598	121.631	106.963	0.291031	113.065	53.0913	13.3233	0.388498
307	7.8716	63.1369	123.62	102.2	0.260544	94.4765	48.7351	13.0578	0.362612
308	7.71508	75.4213	123.895	117.757	0.286766	106.35	48.4041	14.0153	0.370858
309	7.2246	63.1611	124.375	91.8491	0.257181	95.5098	46.1507	12.502	0.371372
311	7.37775	65.8687	122.099	94.6465	0.26512	100.803	48.2437	12.9212	0.380216
312	6.76377	63.712	121.473	97.8334	0.249975	91.0788	51.3075	13.181	0.364352
313	7.42663	60.2818	121.201	91.4441	0.244663	88.8674	52.6659	13.3511	0.363224
314	7.26834	62.2152	123.896	95.6323	0.254175	94.8781	49.5644	13.0188	0.373279
316	7.30103	56.9057	120.322	101.284	0.255443	91.1769	51.0802	15.4841	0.356936
317	7.74666	63.7047	125.222	97.3018	0.260109	94.553	50.0085	12.8999	0.363513
319	6.95326	63.516	123.045	104.551	0.26918	107.968	54.8825	12.9302	0.401101
320	7.22517	63.373	123.666	95.7375	0.28288	108.112	52.0472	12.4278	0.382183
322	7.2484	62.4383	121.808	127.906	0.268991	92.6259	44.5061	16.0813	0.344346
323	7.43814	65.3829	124.701	120.433	0.270003	84.6787	52.8162	15.2403	0.313621
324	7.26437	59.6253	122.282	112.051	0.27004	98.0057	54.7226	14.3959	0.36293
325	7.26313	63.0326	123.837	122.528	0.27308	93.3442	46.1932	14.2724	0.34182
327	7.05011	62.4958	122.374	88.1152	0.237671	87.5777	53.6938	13.2528	0.368483
328	7.43072	65.0444	123.279	92.0721	0.267752	104.809	51.8279	13.9083	0.391442
330	7.23578	62.6671	123.647	95.0799	0.275563	102.839	53.319	13.7547	0.373197
331	7.42499	64.2811	124.934	104.007	0.26575	101.982	51.9585	13.6049	0.383752
333	7.85416	73.6565	123.367	94.7132	0.259999	94.7857	49.8691	13.4743	0.364562
334	8.0714	74.573	123.862	127.236	0.321813	98.676	52.0282	16.8442	0.306625
335	6.91373	62.2261	122.412	98.6539	0.279937	95.4834	56.2897	12.999	0.341089
337	7.04191	68.5431	NA	147.554	0.256299	77.1193	52.3102	NA	0.300896
343	7.40338	61.6417	122.832	116.024	0.260241	90.8984	48.2257	14.132	0.349286
364	7.41325	64.4298	123.094	101.233	0.286614	113.97	54.227	13.2776	0.397642

## Sheet: Table S7
Table S7. Summary statistics of nine traits for average, standard deviation, minimum, maximum for 2020 field trails for 363 barley genotypes
Traits	Minimum	Maximum	Average	Standard deviation
Plant Height	69.3271	122.918	90.6861	7.65534
Ripening date	87	125	103.241	6.15832
Flowering Time	65.9354	82.9479	70.391	2.64409
Tiller number	24.6267	28.5912	26.5831	0.827651
Shoot fresh mass	0.244179	0.459593	0.341117	0.0325165
Yield	79.7649	154.956	119.945	13.8485
Harvest Index	0.118929	0.774483	0.360452	0.031634
Thousand kernel weight	28.6354	46.7529	36.4248	2.86277
Protein content	15.2287	16.5234	15.8332	0.282628

## Sheet: Table S8 A&B
Table S8A. Correlation between ten phenotypic traits for core ExHIBiT collection (from 2021) and ExHIBiT collection (from 2020), both within and between the years - r-values
	TN21	FLT21	RIP21	HEI21	SFM21	YLD21	TKW21	PRO21	HI21	Year of release	HEI20	FLT20	YLD20	SFM20	TN20	TKW20	PRO20	HI20
TN21	1	0.294288	0.189906	-0.0743253	0.134244	0.0132694	0.0212598	0.111823	-0.0998673	0.0666092	-0.0325592	0.066922	0.0457701	0.0777785	-0.104938	0.0276555	-0.125098	-0.0312608
FLT21	0.294288	1	0.362907	0.332045	0.314299	-0.122813	-0.153355	0.119172	-0.384867	-0.334858	0.244637	0.394944	-0.075411	0.0342483	-0.16866	0.0181198	-0.0676014	-0.126953
RIP21	0.189906	0.362907	1	0.0505066	0.204501	-0.168286	-0.0699154	0.0198274	-0.368469	-0.0963869	0.124018	0.190022	0.087841	0.139287	-0.0584498	0.0284339	-0.103975	-0.0482322
HEI21	-0.0743253	0.332045	0.0505066	1	0.280634	-0.302698	0.0283142	0.446708	-0.567466	-0.696578	0.437263	0.240163	-0.0293519	0.0466469	-0.0850885	0.131767	-0.0496575	-0.0834142
SFM21	0.134244	0.314299	0.204501	0.280634	1	0.476672	0.120543	0.113695	-0.31953	-0.218759	0.173337	0.103921	0.0575375	0.0443899	-0.00795978	0.110343	0.0638828	0.0201133
YLD21	0.0132694	-0.122813	-0.168286	-0.302698	0.476672	1	0.143266	-0.361551	0.677177	0.395185	-0.163645	-0.104499	0.0541933	-0.0802244	0.0303158	-0.0093738	0.0670021	0.14571
TKW21	0.0212598	-0.153355	-0.0699154	0.0283142	0.120543	0.143266	1	-0.0816083	0.0380967	0.170044	0.151805	0.0270873	-0.0254572	-0.0107291	0.054014	0.422677	0.050752	-0.0263033
PRO21	0.111823	0.119172	0.0198274	0.446708	0.113695	-0.361551	-0.0816083	1	-0.479698	-0.422225	0.235451	0.022766	-0.000186268	0.0176919	0.0555904	0.175124	0.0517232	-0.0106181
HI21	-0.0998673	-0.384867	-0.368469	-0.567466	-0.31953	0.677177	0.0380967	-0.479698	1	0.603177	-0.317295	-0.189428	0.00792372	-0.12611	0.0410666	-0.100266	0.0321156	0.141638
Year of release	0.0666092	-0.334858	-0.0963869	-0.696578	-0.218759	0.395185	0.170044	-0.422225	0.603177	1	-0.302415	-0.277954	0.0736771	-0.0669046	0.0221958	-0.0215861	0.120099	0.144978
HEI20	-0.0325592	0.244637	0.124018	0.437263	0.173337	-0.163645	0.151805	0.235451	-0.317295	-0.302415	1	0.365628	0.00815644	0.298686	0.0139129	0.405614	0.155367	-0.288006
FLT20	0.066922	0.394944	0.190022	0.240163	0.103921	-0.104499	0.0270873	0.022766	-0.189428	-0.277954	0.365628	1	-0.0766697	0.13765	-0.147209	0.0491854	-0.0495718	-0.225122
YLD20	0.0457701	-0.075411	0.087841	-0.0293519	0.0575375	0.0541933	-0.0254572	-0.000186268	0.00792372	0.0736771	0.00815644	-0.0766697	1	0.605667	-0.0400876	0.133453	-0.0416894	0.582036
SFM20	0.0777785	0.0342483	0.139287	0.0466469	0.0443899	-0.0802244	-0.0107291	0.0176919	-0.12611	-0.0669046	0.298686	0.13765	0.605667	1	0.121903	0.179457	0.000546484	-0.289792
TN20	-0.104938	-0.16866	-0.0584498	-0.0850885	-0.00795978	0.0303158	0.054014	0.0555904	0.0410666	0.0221958	0.0139129	-0.147209	-0.0400876	0.121903	1	0.0537229	-0.0394051	-0.173787
TKW20	0.0276555	0.0181198	0.0284339	0.131767	0.110343	-0.0093738	0.422677	0.175124	-0.100266	-0.0215861	0.405614	0.0491854	0.133453	0.179457	0.0537229	1	0.0740177	-0.0174849
PRO20	-0.125098	-0.0676014	-0.103975	-0.0496575	0.0638828	0.0670021	0.050752	0.0517232	0.0321156	0.120099	0.155367	-0.0495718	-0.0416894	0.000546484	-0.0394051	0.0740177	1	-0.0414878
HI20	-0.0312608	-0.126953	-0.0482322	-0.0834142	0.0201133	0.14571	-0.0263033	-0.0106181	0.141638	0.144978	-0.288006	-0.225122	0.582036	-0.289792	-0.173787	-0.0174849	-0.0414878	1
Table S8B. Correlation between ten phenotypic traits for core ExHIBiT collection (from 2021) and ExHIBiT collection (from 2020), both within and between the years - P values
	TN21	FLT21	RIP21	HEI21	SFM21	YLD21	TKW21	PRO21	HI21	Year of release	HEI20	FLT20	YLD20	SFM20	TN20	TKW20	PRO20	HI20
TN21	NA	7.48373e-06	0.00480273	0.265838	0.0442657	0.843091	0.750585	0.0942765	0.135332	0.322077	0.626338	0.316535	0.493584	0.244202	0.11568	0.67922	0.0604384	0.64017
FLT21	7.48373e-06	NA	2.98664e-08	3.2257e-07	1.50413e-06	0.06593	0.0210931	0.0744255	2.33641e-09	3.0392e-07	0.000204087	7.43691e-10	0.258898	0.608538	0.0110954	0.786459	0.311636	0.0566943
RIP21	0.00480273	2.98664e-08	NA	0.455031	0.00224879	0.0122294	0.30079	0.769436	1.63694e-08	0.156116	0.0657218	0.00458641	0.193272	0.0385453	0.387187	0.674202	0.123289	0.475615
HEI21	0.265838	3.2257e-07	0.455031	NA	1.77566e-05	3.40323e-06	0.669953	1.39289e-12	0	0	4.12159e-12	0.000244191	0.658606	0.48242	0.199525	0.0463951	0.454579	0.208547
SFM21	0.0442657	1.50413e-06	0.00224879	1.77566e-05	NA	2.79776e-14	0.0698689	0.0881438	8.78171e-07	0.000981474	0.00887048	0.11845	0.388237	0.505771	0.905065	0.0972409	0.337984	0.763113
YLD21	0.843091	0.06593	0.0122294	3.40323e-06	2.79776e-14	NA	0.030947	2.1986e-08	0	8.62614e-10	0.0135635	0.116406	0.416451	0.228601	0.649587	0.888301	0.314875	0.0281676
TKW21	0.750585	0.0210931	0.30079	0.669953	0.0698689	0.030947	NA	0.219622	0.567983	0.0104426	0.0215623	0.683467	0.701578	0.871718	0.41593	2.44191e-11	0.444684	0.692155
PRO21	0.0942765	0.0744255	0.769436	1.39289e-12	0.0881438	2.1986e-08	0.219622	NA	2.08722e-14	3.84905e-11	0.000335477	0.732415	0.997768	0.790475	0.403476	0.00804203	0.437022	0.873312
HI21	0.135332	2.33641e-09	1.63694e-08	0	8.78171e-07	0	0.567983	2.08722e-14	NA	0	1.05631e-06	0.00418009	0.905493	0.0578115	0.538175	0.132037	0.630287	0.0329263
Year of release	0.322077	3.0392e-07	0.156116	0	0.000981474	8.62614e-10	0.0104426	3.84905e-11	0	NA	3.65748e-06	2.24292e-05	0.270041	0.316662	0.73999	0.746885	0.0715457	0.0293361
HEI20	0.626338	0.000204087	0.0657218	4.12159e-12	0.00887048	0.0135635	0.0215623	0.000335477	1.05631e-06	3.65748e-06	NA	1.18896e-08	0.9023	4.21163e-06	0.834137	1.76096e-10	0.0186444	9.4813e-06
FLT20	0.316535	7.43691e-10	0.00458641	0.000244191	0.11845	0.116406	0.683467	0.732415	0.00418009	2.24292e-05	1.18896e-08	NA	0.247855	0.0373849	0.0259045	0.458884	0.455359	0.000598627
YLD20	0.493584	0.258898	0.193272	0.658606	0.388237	0.416451	0.701578	0.997768	0.905493	0.270041	0.9023	0.247855	NA	0	0.546137	0.0436442	0.530203	0
SFM20	0.244202	0.608538	0.0385453	0.48242	0.505771	0.228601	0.871718	0.790475	0.0578115	0.316662	4.21163e-06	0.0373849	0	NA	0.0655484	0.00647014	0.993438	8.29715e-06
TN20	0.11568	0.0110954	0.387187	0.199525	0.905065	0.649587	0.41593	0.403476	0.538175	0.73999	0.834137	0.0259045	0.546137	0.0655484	NA	0.418451	0.552998	0.00839973
TKW20	0.67922	0.786459	0.674202	0.0463951	0.0972409	0.888301	2.44191e-11	0.00804203	0.132037	0.746885	1.76096e-10	0.458884	0.0436442	0.00647014	0.418451	NA	0.264639	0.792423
PRO20	0.0604384	0.311636	0.123289	0.454579	0.337984	0.314875	0.444684	0.437022	0.630287	0.0715457	0.0186444	0.455359	0.530203	0.993438	0.552998	0.264639	NA	0.532196
HI20	0.64017	0.0566943	0.475615	0.208547	0.763113	0.0281676	0.692155	0.873312	0.0329263	0.0293361	9.4813e-06	0.000598627	0	8.29715e-06	0.00839973	0.792423	0.532196	NA
